# Supplementary material for: Two-step nationwide epidemiological survey of myasthenia gravis in Japan 2018
Source: PLoS One. 2022 Sep 21;17(9):e0274161. doi: 10.1371/journal.pone.0274161 (PMC9491589; doi:10.1371/journal.pone.0274161)
Supplement: S1 File — (XLSX) [file pone.0274161.s005.xlsx]

## Sheet: Sheet1
	Class	Number of departments						Number of collection facilities by number of reported patients
		Number of targets	Number of surveys	Extraction rate%	Recovery rate	Recovery rate（%)	Number of reported patients	0	1	2	3	4	5	6	7	8	9	10	11	12	13	14	15	16	17	18	19	20	21	22	23	24	25	26	27	28	29	30	31	32	33	34	35	36	37	38	39	40	41
Internal medicine	1 : University Hospital	143	143	1	27	18.8811	379	363	2	1	1		1		1	1												1		1					1					1						1	1
	2 : >500 beds	299	299	1	53	17.7258	131	119	1	5			1					2					1																									2
	3 : 400-499 beds	355	284	0.8	70	24.6479	0	1
	4 : 300-399 beds	621	248	0.4	65	26.2097	96	45	4	2	5		2	1	1	2		2				1
	5 : 200-299 beds	943	189	0.2	52	27.5132	41	45	2	1	1	1										1		1
	6 : 100-199 beds	2481	248	0.1	64	25.8065	15	56	5	1		2
	7 : <99 beds	2573	129	0.05	36	27.907	4	34		2
	8：special class	4	4	1	1	25	0	1
	subtotal	7419	1544	20.8114	368	23.8342	666	664	14	12	7	3	4	1	2	3	0	4	0	0	0	2	1	1	0	0	0	1	0	1	0	0	0	0	1	0	0	0	0	1	0	0	0	0	0	1	1	2	0
Neurology	1 : University Hospital	103	104	1	55	52.8846	3382	1	1				2			1	1	2	1					2				2	1	1	1				1	1		1		2		3			3			1
	2 : >500 beds	205	205	1	68	33.1707	1823	4	2	2	2	1	7	2	3	5		5	1				2		1			2		2	2	4				1		1							2		1		1
	3 : 400-499 beds	189	151	0.8	52	34.4371	643	8	4	1	3	2	2	3	3	2	1	4	1		1		2	2		1	1	2			2	1							1			1	1
	4 : 300-399 beds	289	116	0.4	37	31.8966	69	18	4	2	4	2	3	2	2
	5 : 200-299 beds	300	60	0.2	23	38.3333	52	8	4	1	5	2		1		1	1
	6 : 100-199 beds	625	63	0.1	14	22.2222	22	8	2	1		1		1		1
	7 : <99 beds	307	15	0.05	5	33.3333	0	5
	8：special class	6	6	1	3	50	552	0
	subtotal	2024	720	35.5731	257	35.6944	6543	52	17	7	14	8	14	9	8	10	3	11	3	0	1	0	4	4	1	1	1	6	1	3	5	5	0	0	1	2	0	2	1	2	0	4	1	0	5	0	1	1	1
Pediatrics	1 : University Hospital	129	129	1	90	69.7674	143	38	19	14	7	5	1	3	1				1			1
	2 : >500 beds	222	222	1	157	70.7207	68	125	16	8	5	2									1
	3 : 400-499 beds	233	186	0.8	126	67.7419	54	110	11	3		1																													1
	4 : 300-399 beds	348	139	0.4	90	64.7482	20	87		2														1
	5 : 200-299 beds	336	67	0.2	42	62.6866	14	39	2											1
	6 : 100-199 beds	660	66	0.1	32	48.4848	36	29	1		1																													1
	7 : <99 beds	717	36	0.05	14	38.8889	1	13	1
	8：special class	3	4	1	1	25	31	0																															1
	subtotal	2648	849	32.0619	552	65.0177	367	441	50	27	13	8	1	3	1	0	0	0	1	1	1	1	0	1	0	0	0	0	0	0	0	0	0	0	0	0	0	0	1	1	1	0	0	0	0	0	0	0	0
Surgery	1 : University Hospital	135	135	1	43	31.8519	23	33	3	4		3
	2 : >500 beds	246	246	1	91	36.9919	25	85	2	2					1					1
	3 : 400-499 beds	255	204	0.8	81	39.7059	14	76	3	1							1
	4 : 300-399 beds	434	174	0.4	45	25.8621	19	40	2	1			1					1
	5 : 200-299 beds	502	100	0.2	38	38	8	34	1	2	1
	6 : 100-199 beds	1484	148	0.1	46	31.0811	8	43	2					1
	7 : <99 beds	1596	80	0.05	21	26.25	0	21
	8：special class	4	4	1	1	25	0	1
	subtotal	4656	1091	23.4321	366	33.5472	97	333	13	10	1	3	1	1	1	0	1	1	0	1	0	0	0	0	0	0	0	0	0	0	0	0	0	0	0	0	0	0	0	0	0	0	0	0	0	0	0	0	0
Neurosurgery	1 : University Hospital	126	126	1	60	47.619	366	54		1				1																															1
	2 : >500 beds	228	228	1	76	33.3333	30	74													1				1
	3 : 400-499 beds	224	179	0.8	66	36.8715	26	64		1																						1
	4 : 300-399 beds	341	136	0.4	43	31.6176	1	42	1
	5 : 200-299 beds	352	70	0.2	21	30	0	21
	6 : 100-199 beds	695	70	0.1	11	15.7143	5	8	1	2
	7 : <99 beds	414	21	0.05	2	9.52381	0	2
	8：special class	4	4	1	0	0	0	0
	subtotal	2384	834	34.9832	279	33.4532	428	265	2	4	0	0	0	1	0	0	0	0	0	0	1	0	0	0	1	0	0	0	0	0	0	1	0	0	0	0	0	0	0	0	0	0	0	0	1	0	0	0	0
Respiratory surgery	1 : University Hospital	78	78	1	33	42.3077	185	7	8	4	4	4	1	1	1																1
	2 : >500 beds	151	151	1	60	39.7351	98	38	7	4	5	1	1		1		1									1							1
	3 : 400-499 beds	121	97	0.8	37	38.1443	20	26	6	3	1		1
	4 : 300-399 beds	112	45	0.4	10	22.2222	6	9						1
	5 : 200-299 beds	56	11	0.2	3	27.2727	0	3
	6 : 100-199 beds	95	10	0.1	2	20	0	2
	7 : <99 beds	36	2	0.05	1	50	0	1
	8：special class	3	3	1	1	33.3333	10	0										1
	subtotal	652	397	60.8896	147	37.0277	319	86	21	11	10	5	3	2	2	0	1	1	0	0	0	0	0	0	0	1	0	0	0	0	1	0	1	0	0	0	0	0	0	0	0	0	0	0	0	0	0	0	0
Cardiovascular surgery	1 : University Hospital	99	99	1	31	31.3131	3	29	1	1
	2 : >500 beds	186	186	1	74	39.7849	1	73	1
	3 : 400-499 beds	126	101	0.8	26	25.7426	0	26
	4 : 300-399 beds	138	55	0.4	15	27.2727	0	15
	5 : 200-299 beds	87	17	0.2	4	23.5294	0	4
	6 : 100-199 beds	129	13	0.1	3	23.0769	0	3
	7 : <99 beds	87	4	0.05	0	0	0	0
	8：special class	1	1	1	0	0	0	0
	subtotal	853	476	55.803	153	32.1429	4	150	2	1	0	0	0	0	0	0	0	0	0	0	0	0	0	0	0	0	0	0	0	0	0	0	0	0	0	0	0	0	0	0	0	0	0	0	0	0	0	0	0
Ophthalmology	1 : University Hospital	135	135	1	55	40.7407	424	26	4	4	1	4		2	1		2	1	1	2	1			1		1	1									1
	2 : >500 beds	234	234	1	62	26.4957	129	40	6	4	5		2								2	1	1																				1
	3 : 400-499 beds	234	187	0.8	67	35.8289	68	46	6	2	5	3	2	1	1	1
	4 : 300-399 beds	352	141	0.4	39	27.6596	10	32	5	1	1
	5 : 200-299 beds	348	70	0.2	18	25.7143	3	17			1
	6 : 100-199 beds	632	63	0.1	22	34.9206	3	21			1
	7 : <99 beds	373	19	0.05	6	31.5789	0	6
	8：special class	3	3	1	0	0	0	0
	subtotal	2311	852	36.8672	269	31.5728	637	188	21	11	14	7	4	3	2	1	2	1	1	2	3	1	1	1	0	1	1	0	0	0	0	0	0	0	0	1	0	0	0	0	0	0	1	0	0	0	0	0	0
Otorhinolaryngology	1 : University Hospital	131	131	1	75	57.2519	66	63	2	4	1		2					1						1	1
	2 : >500 beds	226	226	1	87	38.4956	1	86	1
	3 : 400-499 beds	223	178	0.8	78	43.8202	4	76		2
	4 : 300-399 beds	333	133	0.4	55	41.3534	0	55
	5 : 200-299 beds	290	58	0.2	11	18.9655	0	11
	6 : 100-199 beds	446	45	0.1	8	17.7778	0	8
	7 : <99 beds	193	10	0.05	3	30	0	3
	8：special class	3	3	1	0	0	0	0
	subtotal	1845	784	42.4932	317	40.4337	71	302	3	6	1	0	2	0	0	0	0	1	0	0	0	0	0	1	1	0	0	0	0	0	0	0	0	0	0	0	0	0	0	0	0	0	0	0	0	0	0	0	0
	Total	24792	7547	30.4413	2708	35.8818	9132	2481	143	89	60	34	29	20	16	14	7	19	5	4	6	4	6	8	3	3	2	7	1	4	6	6	1	0	2	3	0	2	2	4	1	4	2	0	6	1	2	3	1
[truncated: 260 more columns]
