# Supplementary material for: Two-step nationwide epidemiological survey of myasthenia gravis in Japan 2018
Source: PLoS One. 2022 Sep 21;17(9):e0274161. doi: 10.1371/journal.pone.0274161 (PMC9491589; doi:10.1371/journal.pone.0274161)
Supplement: S2 File — (XLSX) [file pone.0274161.s006.xlsx]

## Sheet: Sheet 1
Male: 1, Female: 2	Birth Year (decade)	Onset Age (decade)	Onset-year	First visit-year	Difinitive diagnosis-year	Initial Diagnosis Ptosis 1. Yes 2. No	Initial Diagnosis Ocular Movement 1. Yes 2. No	Initial Symptom Facial Weakness 1. Y'es 2. No	Initial Symptom Dysarthria 1. Yes 2. No	Initial Symptom Dysphagia 1. Yes 2. No	Initial Symptom Chewing Disorder 1. Yes 2. No	Initial Symptom Neck Weakness 1. Yes 2. No	Initial Symptom Limb and Trunk weakness 1. Yes 2. No	Initial Symptom Dyspnea 1. Yes 2. No	MGFA at Sever 1.0, 2. I, 3. IIa, 4. IIb, 5. IIIa, 6. IIIb, 7. IVa, 8. IVb, 9. V, 10. unknown	MGFA at Current 1.0, 2. I, 3. IIa, 4. IIb, 5. IIIa, 6. IIIb, 7. IVa, 8. IVb, 9. V, 10. unknown	MG-ADL at severe	MG-ADL at current	Lyfe Style 1. Wolr, 2. School, 3. Housekeep, 4. Home care, 5. Admission, Hospital 6. Admission Facility 7. Other, 8. Unknown	Anti-AChR Ab 1. positive, 2. negative, 3. not tested, 4. unknown	anti-AChR Ab titer（nmol/L)	Anti-MuSK antibody 1. positive, 2. others	Anti-MuSK Ab titer（nmol/L)	RNST 1 Yes 2. No. 3. others	1. AChRAb(+), 2. AChRAb(-)MuSK(+), 3. AChRAb(+)MuSK(+), 4. AChRAb(-)MuSK(-)	SFEMG 1. Yes, 2. No. 3. not tested, 4. unknown	Edrophonium test 1. positive, 2. negative, 3. not tested, 4. unknown	Thymic imaging test 1. CT, 2. MRI, 3. both	Thymic image 1. Tumor, 2. Hyperplasia, 3. Normal, 4. Others, 5. Unknown	Thymedtomy 1. Yes, 2. No, 3. unknown	Thymectomy 1. Simple, 2. Extended, 3. VATS, 4. other, 5. unknown	Thymic pathology 1. Thymoma, 2. Hyperplasia, 3. Involuted, 4. others, 5. unknown, 6. no comment	Masaoka Stage 1. Stage I, 2. Stage II, 3. Stage III, 4. Stage IVa, 5. Stage IVb, 6. unknown, 7. no comment	WHO classification 1. A, 2. AB, 3. B1, 4. B2, 5. B3, 6. unknown, 7. no comment	RA 1. Yes, 2. No, 3. unknown, 4. no comment	Hashimoto 1. Yes, 2. No. 3. unknown, 4. no comment	Basedow 1. Yes, 2. No. 3. unknown, 4. no comment	SLE 1. Yes, 2. No. 3. unknown, 4. no comment	PRA 1. Yes, 2. No. 3. unknown, 4. no comment	MS 1. Yes, 2. No, 3. unknown, 4. no comment	AChEI 1. Yes, 2. No	Steroid 1. Yes, 2. No	Steroid Max dose（mg/day)	Steroid Current dose (mg/day)	Immunosuppressant 1. tacrolimus, 2. ciclosporin, 3. both, 4. others	Immunosuppressant current dose (mg/day)	Steroid pulse 1. Yes, 2. No	Plasma Filtration 1. No, 2. Simple, 3. Immunoadsorption, 4. Double Filtration	IVIg 1. Yes, 2. No
2	1930	80	2017	2017	2017	1	2	2	2	2	2	2	2	2		1	16	0	6	1	66	2		1	1	3	1	1	1	2	5	5			2	2	2	2	2	2	1	1	20	10	1	3	1
2	1950	60	2017	2017	2017	1	2	2	2	2	2	2	2	2	4	1	7	0	1	1	28	2		1	1	3	1	1	1	1	2	1	2	4	2	2	2	2	2	2	1	1	20	7.5	1	3	1	1	1
2	1970	30	2015	2016	2016	1	2	2	2	1	2	2	2	2	4	2	9	3	1	1	56	2		1	1	3	1	1	1	1	2	1	2	2	2	2	2	2	2	2	2	1	10	3	1	3	2	1	2
1	1950	60	2017	2017	2017	1	1	2	2	2	2	2	2	2	3	2	11	4	1	1	17	2		1	1	4	1	1	1	1	2	2	7	7	4	4	4	4	4	4	1	1	5	5	1	1	2	1	2
2	1960	50	2017	2017	2017	1	2	2	2	2	2	2	2	2	5	2	8	2	4	1	81.6	2		1	1	3	1	1	1	1	3	1	7	4	2	2	2	2	2	2	1	1	20	20	1	3	2	3	2
2	1960	50	2017	2017	2017	1	1	2	2	2	2	2	2	2	3	3	7	4	3	1	16.2	2		1	1	3	1	1	1	1	2	6	7	7	2	2	1	2	2	2	1	1	20	3.75	1	3	2	2	2
2	1960	40	2016	2016	2016	1	2	2	2	2	2	2	2	2	2	2	3	1	3	1	30.7	2		1	1	3	3	1		1	2	1	7	3	2	2	2	2	2	2	1	2					2	1	2
1	2000	1	2016	2016	2016	1	1	2	2	2	2	2	2	2	2	1	6	0	2	1	0.6	2		1	1	3	1	1	2	2	5	6	7	7	2	2	2	2	2	2	2	1	40	5			1	1	2
2	1970	40	2015	2015	2015	1	2	2	2	2	2	2	2	2	3	2	12	1	1	2		2		2	4	3	1	1	3	2	5	6	7	7	2	2	2	2	2	2	1	1	20	12.5	1	3	1	3	1
2	1960	50	2014	2016	2016	2	1	2	2	2	2	2	2	2	2	2	4	1	1	1	88.6	2		1	1	3	1	1	3	2	5	6	7	7	2	2	2	2	2	2	1	1	20	5	2	200	1	1	2
1	1970	40	2015	2016	2016	1	2	2	2	2	2	2	2	2	2	2	4	2	1	2		2		1	4	3	1	1	3	2	5	6	7	7	2	2	1	2	2	2	1	1	15	15	1	2	2	1	2
2	1940	70	2016	2016	2016	1	2	2	2	2	2	2	2	2	10	10			3	1	18	2		1	1	3	3	1	3	2	5	6	7	7	2	2	2	2	2	2	1	1	15				2	1	2
2	1970	40	2017	2017	2017	1	1	2	2	2	2	2	2	2	10	10			7	1	79.2	2		2	1	1	1	1	3	2	5	6	7	7	2	1	1	2	2	2	1	1	30	30			2	1	2
2	2010	1	2016	2016	2016	1	2	2	2	2	2	2	2	2	10	10			2	1	1	2		3	1	4	4	1	3	3	5	6	7	7	2	2	2	2	2	2	2	1	10	3	1	1	1	1	2
2	1970	40	2016	2016	2016	2	2	2	2	2	2	2	2	2	10	10			3	1	10.3	2		1	1	4	4	1	2	1	2	1	2	1	2	2	2	2	2	2	1	1	40	4	1		2	1	2
1	1960	50	2017	2017	2017	1	1	2	2	2	2	2	2	2	2	1	6	0	1	1	9	2		3	1	2	3	1	1	1	1	1	1	2	2	2	2	2	2	2	1	2					2	1	2
1	1970	30	2014	2015	2015	1	1	2	2	2	2	2	2	2	2	2	6	1	1	1	2.6	2		3	1	3	1	3	3	2	5	6	7	7	2	2	1	2	2	2	1	1	20	5			2	1	2
2	2010	1	2015	2015	2015	1	1	1	1	1	1	1	1	2	6	4		8	7	2		2		1	4	3	1	1	3	2	5	6	7	7	2	2	2	2	2	2	1	1	12.5	0	1	0	1	2	2
2	1930	70	2015	2015	2015	1	1	2	2	2	2	2	2	2	2	1	4	1	3	1	11	2		3	1	3	3	1	4	3	5	6	7	7	4	4	4	4	4	4	1	1	30	7.5			2	1	2
2	1950	60	2017	2017	2017	2	1	2	2	2	2	2	1	2	3	2	3	1	3	2		2		1	4	3	3		3	2	5	6	7	7	2	2	2	2	2	2	1	1	15	5			2	1	2
1	1960	50	2017	2017	2017	1	1	2	2	2	2	2	2	2	4	2	3	2	1	1	60.6	2		3	1	3	3		3	2	5	6	7	7	2	2	2	2	2	2	1	1	10	10			2	1	2
2	1980	20	2015	2016	2016	1	1	1	1	2	1	2	1	2	3	2		3	3	1	12	2		1	1	3	1	1	3	2	5	6	7	7	2	1	2	2	2	2	1	1	25	13	1	3	2	1	2
2	1940	70	2016	2017	2017	1	2	2	2	1	1	1	1	2	4	4	6	6	3	1	65	2		1	1	3	3	1	3	2	5	6	7	7	2	2	2	2	2	2	1	1	10	2.5	1	3	2	1	2
2	1970	40	2014	2015	2015	1	2	1	1	1	1	1	1	2	6	2	11	3	3	1	79	2		1	1	3	3	1	1	1	2	1	2	4	2	2	2	2	2	2	1	1	25	10	1	3	1	3	1
2	1940	70	2016	2016	2016	1	2	1	2	1	1	1	1	2	5	1	9	0	3	1	58	2		1	1	3	1	1	3	2	5	6	7	7	2	2	2	2	2	2	1	1	10	7	1	3	2	1	1
2	2010	1	2016	2017	2017	1	1	2	2	2	2	2	2	2	2	2	3	3	7	1	5.1	2		1	1	3	1		3	2	5	6	7	7	2	2	2	2	2	2	1	1	11	7.5	1		2	1	2
1	1950	60	2017	2017	2017	1	2	2	2	2	2	2	2	2	3	1	2	0	1	1	57.8	2		1	1	3	3	1	3	2	5	5	7	6	2	2	2	2	2	2	1	1	60	21.25			2	1	2
2	1950	60	2017	2017	2017	2	1	2	2	2	2	2	2	2	3	10	6	0	3	1	0.9	2		1	1	3	1	1	3	2	5	5	7	7	2	2	2	2	2	2	2	1	40	10	1	3	2	1	2
2	1970	40	2016	2017	2017	1	1	2	2	2	2	2	2	2	3	2	2	0	1	2		2		3	4	3	1	1	3	2	5	5	7	7	2	2	1	2	2	2	2	1	40	22.5			2	1	2
1	1980	30	2017	2017	2017	1	2	2	2	2	2	2	2	2	2	1	5	0	4	1	9.2	2		2	1	3	1	1	3	2	5	5	7	7	2	2	2	1	2	2	2	1	60	30			2	1	2
1	1970	40	2015	2016	2015	1	2	2	2	1	2	2	2	2	4	1	3	0	1	1	27	2		3	1	4	4	1	1	1	2	1	3	4	2	2	2	2	2	2	1	1	30	5	1	3	2	1	2
1	1970	30	2015	2015	2015	1	2	2	2	2	2	2	2	2	2	1		0	1	1	5.9	2		3	1	4	4	1	1	1	2	1	2	3	2	2	2	2	2	2	1	1	15	15	2	300	1	1	2
2	1950	50	2015	2015	2016	2	2	2	2	2	2	2	2	2	1	1	0	0	3	1	17	2		3	1	4	4	3	1	1	2	1	2	4	2	2	2	2	2	2	2	2					2	1	2
2	1950	50	2015	2015	2015	1	2	2	2	2	2	2	2	2	2	1			3	1	7.8	2		3	1	4	4		1	1	3	1	2	5	2	2	2	2	2	2	2	1	30	12	1	3	2	1	2
1	1940	60	2015	2015	2015	1	1	2	2	2	2	2	2	2	2	2	3	1	1	1	21	2		1	1	3	3	1	3	2	5	6	7	7	2	2	2	2	2	2	1	2					2	1	2
1	1950	60	2015	2015	2015	1	2	1	2	2	2	2	2	2	3	1	2	1	1	2		2		1	4	3	1		3	2	5	6	7	7	2	2	2	2	2	2	1	1	15	0			2	1	2
2	1940	70	2017	2017	2017	1	2	2	2	2	2	2	2	2	2	10	2		4	1	29	2		2	1	3	3	1	3	2	5	6	7	7	2	2	2	2	2	2	2	2					2	1	2
2	1940	70	2017	2017	2017	1	1	2	2	2	2	2	2	2	2	1	4	0	3	1	1.6	2		1	1	1	1	1	3	2	5	6	7	7	4	4	4	4	4	4	1	1					2	1	2
1	1930	70	2015	2015	2015	1	1	2	2	2	2	2	2	2	2	1	6	0	3	1	3.5	2		1	1	4	1	1	3	2	5	6	7	7	2	2	2	2	2	2	1	2					2	1	2
2	1940	70	2017	2017	2017	1	1	2	2	2	2	2	2	2	6	4	13	7	4	1	0.5	2		1	1	3	3	1	3	2	5	6	7	7	2	2	2	2	2	2	1	1	30	8	1	3	2	1	1
2	1940	70	2016	2017	2017	2	2	2	2	2	2	2	1	2	4	4	12	0	3	2		1	70.5	1	2	3	1	1	3	2	5	6	7	7	2	2	2	2	2	2	1	1	30	5	1	3	2	2	1
1	1970	30	2017	2017	2017	2	2	2	1	2	2	2	2	2	4	4	4	4	1	2		2		1	4	3	1	1	3	2	5	6	7	7	2	2	2	2	2	2	1	1	10	5	1	3	2	1	2
2	1940	70	2017	2017	2017	2	1	2	2	2	2	2	2	2	3	3	9	3	4	1	150	2		1	1	3	2	1	3	2	5	6	7	7	2	2	2	2	2	2	2	1	30	5	1	3	2	1	2
2	1940	70	2015	2015	2015	1	2	2	2	2	2	2	2	2	2	2	1	1	3	1	7.9	2		2	1	3	1	3	3	2	5	6	7	7	2	2	2	2	2	2	2	2					2	1	2
1	1960	50	2016	2016	2016	1	2	2	2	2	2	2	2	2	2	1	2	0	1	1	142	2		1	1	3	1	1	1	1	2	1	2	4	2	2	2	2	2	2	1	2					2	1	2
1	2010	1	2016	2017	2017	1	2	2	2	2	2	2	2	2	2	2	3	3	2	1	1.5	2		3	1	3	3	1	3	2	5	6	7	7	4	4	4	4	4	4	1	2					2	1	2
1	2010	1	2017	2017	2017	1	1	2	1	1	2	2	2	2	4	1	7	0	2	2		2		1	4	3	1	1	3	2	5	6	7	7	2	2	2	2	2	2	2	1	22.5	21.5			2	1	2
2	1980	30	2016	2017	2017	2	2	2	1	1	2	2	2	2	4	2	6	1	5	1	1300	2		1	1	3	1	1	2	2	5	6	7	7	2	2	2	2	2	2	1	1	45	7.5	2		2	1	1
1	1960	40	2012	2015	2015	2	2	2	1	1	2	2	2	1	9	1	16	0	4	1	64	2		2	1	3	3		4	1	2	1	4	6	2	2	2	2	2	2	1	1	50	10	1	1	2	1	1
2	1930	80	2016	2016	2016	1	2	2	1	1	2	2	2	2	4	1	18	1	4	1	24	2		1	1	3	1		3	2	5	6	7	7	2	2	2	2	2	2	2	1	30	4	1	2	2	1	2
1	1930	80	2017	2017	2017	1	1	2	2	2	2	2	2	2	2	10	5		7	1	3.3	2		2	1	3	1		3	2	5	6	7	7	2	2	2	2	2	2	1	2					2	1	2
1	1950	50	2016	2016	2016	1	2	2	2	2	2	2	2	2	2	2	1		1	1	0.8	2		2	1	3	1	1	3	2	5	6	7	7	2	2	2	2	2	2	1	1	5	2.5			1	1	2
1	1950	60	2017	2017	2017	1	2	2	2	1	2	2	2	2	6	2	5	1	8	1	51	2		2	1	3	1		3	2	5	6	7	7	2	2	2	2	2	2	1	1		5	1	3	1	1	2
1	1950	60	2016	2016	2016	1	2	2	2	2	2	2	2	2	3	1	6	0	3	1	262	2		2	1	3	1	1	1	1	3	5	7	6	2	2	2	2	2	2	1	1	30	0	1		2	1	2
2	1940	70	2017	2017	2017	1	1	2	2	2	2	2	2	2	2	2	2	0	3	1	13	2		2	1	2	1	1		1	2	1	3	3	2	2	2	2	2	2	1	1	25	5	1	2	2	1	1
2	1970	40	2017	2017	2017	2	2	2	2	2	2	1	1	1	6	1	5	0	3	1	39	2		1	1	3	1	1	1	1	2	1	2	4	2	1	2	2	2	2	1	1	15	7.5	1	2	2	3	2
2	1980	30	2017	2017	2017	1	2	2	1	1	1	2	1	2	3	2	10	1	1	1	72	2		1	1	4	1	1	1	1	3	1	1	4	2	2	2	2	2	2	1	1	30	5	1	3	2	3	1
1	1950	50	2017	2017	2017	1	2	2	2	2	2	2	2	2	2	2	2	2	1	1	7.4	2		2	1	4	1	1	1	1	3	4	7	7	2	2	2	2	2	2	1	1	10	7.5			2	1	2
2	1960	50	2017	2017	2017	1	2	2	1	1	2	2	2	2	9	1			4	1	130	2		3	1	4	4	1	1	1	2	1	2	2	2	2	2	2	2	2	1	1	30	20	1	3	2	3	1
2	2010	1	2017	2017	2017	1	2	2	2	2	2	2	2	2	2	1	2	0	7	1	3.5	2		3	1	3	1	1	3	2	5	6	7	7	4	4	4	4	4	4	1	2					2	1	2
1	1960	40	2014	2015	2015	2	1	2	2	2	2	2	2	2	6	2	9	4	1	1	12	2		1	1		1	1	1	1	2	1	2	4	2	2	2	2	2	2	1	1	60	7.5	1	2	2	1	1
2	1940	70	2017	2017	2017	1	2	2	2	2	2	2	2	2	2	1	2	0	3	1	7.5	2		2	1	3	3	1	3	3	5	6	7	7	2	2	2	2	2	2	1	1	10	10			2	1	2
1	1940	60	2017	2017	2017	1	1	2	2	2	2	2	2	2	2	1	4	0	1	1	13.9	2		1	1	3	1	1	1	2	5	6	7	7	2	2	2	2	2	2	1	1	20	15			2	1	2
2	1950	60	2017	2017	2017	1	1	2	2	2	2	2	2	2	2	2	3	1	3	1	13.4	2		3	1	3	3	1	3	3	5	6	7	7	2	2	2	2	2	2	1	1	10	10			2	1	2
2	1950	60	2017	2017	2017	1	1	2	2	2	2	2	2	2	2	1	3	0	3	1	8.6	2		3	1	3	3	1	3	3	5	6	7	7	2	2	2	2	2	2	1	1	15	7.5			2	1	2
1	1940	70	2017	2017	2017	1	2	2	2	2	2	2	2	2	2	1	2	0	4	1	18.9	2		3	1	3	3	1	3	3	5	6	7	7	2	2	2	2	2	2	1	1	15	10			2	1	2
2	1940	60	2016	2017	2017	1	1	2	2	2	2	2	2	2	2	1	3	0	3	1	14.5	2		3	1	3	3	1	3	3	5	6	7	7	2	2	2	2	2	2	1	1	10	7.5			2	1	2
1	1960	50	2016	2016	2016	1	2	2	2	2	2	2	2	2	2	2	3	1	1	1	0.3	2		3	1	3	1	1	3	3	5	6	7	7	2	2	2	2	2	2	1	1	15	10			2	1	2
2	1940	60	2016	2016	2016	1	2	2	2	2	2	2	2	2	2	2	3	1	3	1	8.4	2		2	1	3	1	1	3	3	5	6	7	7	2	2	2	2	2	2	1	1	20	10	1	3	2	1	2
1	1960	50	2014	2016	2016	1	1	2	2	2	2	2	2	2	2	2	4	2	1	1	58.4	2		2	1	3	1	1	3	3	5	6	7	7	2	2	2	2	2	2	1	1	15				2	1	2
1	1940	70	2015	2015	2016	1	1	1	1	1	1	2	2	1	9	3	24	4	4	1	60.8	2		3	1	3	1	1	3	3	5	6	7	7	2	2	2	2	2	2	1	1	30	15	1	3	1	1	1
2	1960	40	2015	2015	2015	1	1	2	2	2	2	2	2	2	2	2	3	1	3	1	6.8	2		2	1	3	3	1	3	3	5	6	7	7	2	2	2	2	2	2	1	1	15	10	1	3	2	1	1
1	1970	40	2014	2015	2015	1	1	2	2	2	2	2	2	2	2	2	3	1	4	1	3	2		2	1	3	3	1	3	3	5	6	7	7	2	2	2	2	2	2	1	1	25	15	1	3	2	1	2
2	1930	80	2015	2015	2015	1	2	2	2	1	2	1	2	2	3	3	7	3	4	2		1	24.5	3	2	3	2	1	3	3	5	6	7	7	2	2	2	2	2	2	2	1	25	5	1	3	2	1	2
1	1960	40	2014	2015	2015	1	1	2	2	2	2	2	2	2	2	2	3	1	1	1	153	2		3	1	3	3	1	3	3	5	6	7	7	2	2	2	2	2	2	1	1	20	17.5			2	1	2
1	1950	60	2017		2017	1	2	2	2	2	2	2	2	2	2	2	3		4	1		2		3	1	4				2	5	6	7	7	4	4	4	4	4	4	1	1					2	1	2
1	1930	80	2017	2017	2017	1	2	2	2	2	2	2	2	2	2	2	3	2	3	2		2		2	4	3	1	1	3	2	5	6	7	7	2	2	2	2	2	2	2	2					2	1	2
1	1950	50	2017	2017	2017	1	1	2	2	2	2	2	2	2	8	2	18	2	1	1	75	2		1	1	3	3	3	1	1	2	1	3	4	2	2	2	2	2	2	1	1	30	5	1	3	2	1	1
2	1940	70	2015	2015	2015	1	2	2	2	2	2	2	2	2	2	1	3	0	4	1	30	2		2	1	3	1	1	1	1	2	1	2	2	2	2	2	2	2	2	1	1	5	2.5			2	1	2
1	1930	80	2015	2015	2015	1	1	2	2	2	2	2	2	2	3	3	10	10	4	1	8.4	2		2	1	3	2	1	3	2	5	6	7	7	2	2	2	2	2	2	1	1	30	5	1	3	2	1	2
2	1940	70	2015	2015	2015	2	2	2	1	2	2	2	2	2	4	1	1	0	4	1	26	2		1	1	3	1	1	3	2	5	6	7	7	2	2	2	2	2	2	1	1	30	2.5			2	1	2
1	1930	80	2017	2017	2017	1	1	2	2	2	2	2	2	2	2	2	6	0	4	1	110	2		1	1	3	3	1	3	2	5	6	7	7	2	2	2	2	2	2	1	1	15	15	1	3	2	1	2
1	1940	70	2016	2016	2016	1	1	2	2	2	2	2	2	2	2	1	6	0	4	1	1.6	2		2	1	3	3	1	3	2	5	6	7	7	2	2	2	2	2	2	1	1	15	0			2	1	2
2	1940	70	2017	2017	2017	2	1	2	2	2	2	2	2	2	3	3	4	3	5	1	13.9	2		3	1	3	3	1	3	2	5	6	7	7	2	2	2	2	2	2	1	1	50	50	1	3	2	3	2
1	1970	40	2015	2017	2015	1	2	2	2	2	2	2	2	2	3	2	2	1	8	1		2		3	1	4	4		5	3	5	6	7	7	2	2	2	2	2	2	1	1					1	1	2
1	1930	80	2016	2017	2017	2	1	2	2	2	2	2	2	2	2	2	2	1	4	1	6.8	2		3	1	3	3	1	3	2	5	6	7	7	2	2	2	2	2	2	1	2					2	1	2
2	1930	80	2016	2017	2017	1	2	2	2	2	2	2	2	2	2	2	3	2	6	1	9.6	2		3	1	3	3			2	5	6	7	7	2	2	2	2	2	2	1	1	5				2	1	2
2	1950	50	2012	2017	2016	1	2	2	2	2	2	2	2	2	3	2	5	3	3	1		2		1	1	1	3	1	3	2	5	6	7	7	2	2	2	2	2	2	1	1	25	10	1	3	2	1	2
1	1950	50	2015	2016	2017	2	1	2	2	2	2	2	2	2	2	2	3	3	3	2		2		3	4	1	3	1	3	2	5	6	7	7	2	2	2	2	2	2	1	1	25	8	1	0	2	1	2
2	1930	80	2016	2016	2016	1	2	2	2	2	2	2	2	2	2	2	2		3	1	1.6	2		3	1	1	3	1	3	3	5	6	7	7	2	2	2	2	2	2	2	2					2	1	2
2	1940	70	2015	2015	2015	1	1	2	2	2	2	2	2	2	2	2	3	2	3	1	47.2	2		1	1	1	3	1	3	3	5	6	7	7	4	4	4	4	4	4	2	1	10	8	1	0	2	1	2
1	1940	60	2015	2015	2015	2	1	2	2	2	2	2	2	2	5	3			3	1	8.3	2		1	1	4	4	1	1	1	3	1	6	6	2	2	2	2	2	2	1	1	60	7		3	2	1	2
2	1970	40	2017		2017	1	2	2	2	2	2	2	2	2	2	2	2	2	3	2		2		2	4	3	1		3	3	5	6	7	7	4	4	4	4	4	4	1	2					2	1	2
1	1980	30	2015	2015	2015	2	2	1	2	2	2	2	1	2	9	3	24	0	1	1	61.8	2		3	1	3	1	3	1	1	2	1	6	6	2	2	2	2	2	2	1	1	7.5	5			1	2	2
2	1980	20	2015	2017	2017	2	1	2	2	2	2	2	2	2	5	5	10	3	1	1	639.2	2		1	1	3	1	3	2	1	2	3	6	7	2	2	2	2	2	2	1	1	20	12	3	200	1	2	1
1	1950	60	2016	2016	2016	2	2	2	2	2	2	2	2	2	1	1	0		7	1	3	2		3	1	3	3	1	1	1	5	1	4	3	2	2	2	2	2	2	2	2					2	1	2
1	1940	60	2016	2017	2017	2	2	2	2	1	2	1	2	2	3	10	3		3	1	79.2	2		3	1	3	3	1	1	1	2	1	2	4	2	2	2	2	2	2	1	1	20		2		2	1	2
2	1980	30	2017	2017	2017	2	2	2	2	2	2	2	2	2	1	1			3	1	14.9	2		3	1	3	3	1	1	1	2	1	1	4	4	4	4	4	4	4	2	2					2	1	2
1	1960	50	2017	2017	2017	2	2	2	2	2	2	2	2	2	2	10			1	1	29.5	2		3	1	3	3	1	1	1	2	1	1	4	4	4	4	4	4	4	2	2					2	1	2
1	1960	40	2011	2015	2015	1	2	2	2	2	2	2	2	2	2	2	2	2	1	1	7	2		3	1	4	3	3	1	1	2	1	7	2	2	2	2	2	2	2	1	2					2	1	2
1	1930	80	2015	2016	2015	1	2	2	2	2	2	2	2	2	3	2	4	1	4	1	82	2		1	1	3	3	1	3	2	5	6	7	7	2	2	2	2	2	2	1	2					2	1	2
2	1980	30	2015	2016	2015	1	1	2	2	2	2	2	2	2	3	3	6	4	1	2		2		2	4	2	1	1	3	2	5	6	7	7	2	2	1	2	2	2	1	2					2	1	2
2	1940	60	2012	2017	2017	1	2	2	2	2	2	2	2	2	3	3	6	2	1	1	5.2	2		1	1	1	3	1	1	1	1	1	1	6	2	2	2	2	2	2	1	1	10	5	1	3	1	1	2
1	1950	60	2016	2017	2017	1	2	2	2	2	2	2	2	2	3	2	4	1	1	2		2		1	4	3	1	1	3	2	5	6	7	7	2	2	2	2	2	2	2	1	30	5			2	1	2
1	2000	10	2015	2012	2015	1	2	2	1	1	2	2	1	2	6	1		0	2	1	72	2		3	1	3	1	1	3	2	5	6	7	7	2	2	2	2	2	2	1	1	15	10	2	20	2	1	1
1	1940	70	2015	2015	2015	2	1	2	2	2	2	2	2	2	9	3			3	1	10	2		1	1	3	4	1	1	1	2	1	2	1	2	2	2	2	2	2	1	1	20	5	1	2	1	3	1
2	1930	80	2015	2015	2016	2	1	2	2	2	2	2	2	2	2	2	6	0	3	1	61	2		1	1	3	1	1	3	2	5	6	7	7	2	3	2	2	2	2	2	1	20	5	1	3	2	1	2
2	1930	80	2015	2015	2015	1	2	2	2	2	2	2	2	2	2	2	4	0	3	1	5.2	2		2	1	3	1	1	3	2	5	6	7	7	2	2	2	2	2	2	1	1	15	2.5	1	0	2	1	2
2	1930	70	2015	2015	2015	1	2	2	2	2	2	2	2	2	4	4	8	0	3	1	84	2		1	1	3	1	1	3	2	5	6	7	7	2	3	2	2	2	2	1	1	25	5	1	3	2	1	2
1	1940	60	2015	2015	2015	1	2	2	2	2	2	2	2	2	2	2	4	0	3	1	9.2	2		2	1	3	1	1	3	2	5	6	7	7	2	2	2	2	2	2	2	1		5	1	1	2	1	2
1	1940	70	2015	2015	2015	1	2	2	2	2	2	2	2	2	2	2	2	0	3	1	7.8	2		3	1	3	1	1	3	2	5	6	7	7	2	2	2	2	2	2	1	1	15	5	1	2	2	1	2
1	1920	90	2015	2015	2015	1	2	2	2	2	2	2	2	2	2	10			7	2		1	0.02	1	2	3	1	1	3	2	5	6	7	7	2	2	2	2	2	2	2	1	20	0	1	0	2	1	2
1	1970	40	2015	2015	2015	1	2	2	2	2	2	2	2	2	2	2	2		1	1	0.7	2		1	1	3	1	1	3	2	5	6	7	7	2	2	2	2	2	2	2	1	20	10	1	3	2	3	2
1	1960	50	2015	2015	2015	1	1	2	2	2	2	2	2	2	8	4	14		1	1	42	2		1	1	3	1	1	1	1	2	1	2	3	2	2	2	2	2	2	1	1	20	5	1	3	2	3	1
1	1940	70	2015	2015	2015	1	1	2	2	2	2	2	2	2	4	4	6		3	1	200	2		1	1	3	1	1	3	2	5	6	7	7	2	3	2	2	2	2	2	1	35	7.5	2	100	2	3	2
2	1970	40	2015	2015	2015	2	2	2	2	2	2	2	2	2	3	3	2	0	3	2		1	18.9	1	2	3	1	1	3	2	5	6	7	7	2	3	2	2	2	2	2	1	30	0	1	3	2	4	2
2	1970	40	2015	2015	2015	1	1	2	2	2	2	2	2	2	2	2		0	3	2		2		1	4	3	1	1	3	2	5	6	7	7	3	3	2	2	2	2	1	2					2	1	2
1	1960	40	2015	2015	2015	1	1	2	2	2	2	2	2	2	2	2	6	1	1	1	0.3	2		2	1	3	1	1	3	2	5	6	7	7	3	2	2	2	2	2	1	1	15	5	1	3	2	1	2
2	1940	70	2015	2015	2015	1	2	2	2	2	2	2	2	2	3	3	5	0	3	1	130	2		1	1	3	1	1	3	2	5	6	7	7	3	3	3	2	2	2	1	1	20	5	1	3	2	1	2
1	1970	40	2015	2015	2015	1	2	2	2	2	2	2	2	2	5	3	11		1	1	550	2		1	1	3	1	3	1	1	2	1	2	4	3	2	2	3	2	2	1	1	30	10	1	3	1	3	1
1	1940	70	2011	2016	2016	1	1	2	2	2	2	2	2	2	2	2	3	1	4	1	20	2		1	1	3	1	1	3	2	5	6	7	7	2	2	2	2	2	2	2	1	10	10	1	3	2	1	2
2	1930	70	2016	2017	2017	1	1	2	2	2	2	2	2	2	2	2	3		4	1	26	2		1	1	3	3		3	2	5	6	7	7	2	2	2	2	2	2	1	2					2	1	2
1	1950	60	2016	2016	2016	1	2	2	1	1	2	2	1	2	4	4		4	4	1	15	2		1	1	3	1	1	1	1	2	1	5	5	2	2	2	2	2	2	2	1	60	10	1	3	1	1	2
2	1970	40	2015	2016	2016	1	1	1	1	1	2	2	1	2	5	5	13	8	4	1	35	2		1	1	3	1	1	1	1	2	1	1	4	2	2	2	2	2	2	2	1	20	0	1	3	2	2	2
1	1930	80	2017	2017	2017	1	1	2	2	2	2	1	1	2	3	3	4	2	4	1	140	2		1	1	3	1	1	1	2	5	6	7	7	2	2	2	2	2	2	1	1	10	8	1	3	2	1	1
2	1940	70	2015	2015	2015	1	1	1	1	1	2	2	1	2	3	3	4	2	4	1	41	2		1	1	3	1		3	3	5	6	7	7	4	4	4	4	4	4	2	1	10				2	2	2
1	1950	60	2016	2017	2016	1	1	2	2	2	2	2	2	2	8	3		4	1	1	18	2		1	1	3	1	1	1	1	3	1	1	4	2	2	2	2	2	2	1	1			1		1	1	1
2	2010	1	2015	2015	2015	1	2	2	2	2	2	2	2	2	2	1	3	1	7	1	3.7	2		2	1	3	1		5	2	5	6	7	7	2	2	2	2	2	2	1	1	11.5	10			2	1	2
1	1990	10	2015	2017	2017	1	2	1	1	2	1	1	1	2	4	4	5	3	2	1	125	2		1	1	3	1	1	2	1	2	1	6	7	2	2	2	2	2	2	1	2			1		2	1	2
2	1970	40	2017	2017	2017	2	1	2	2	2	2	2	2	2	2	1	2	1	1	1	1	2		3	1	3	3	1	2	2	5	6	7	7	2	2	2	2	2	2	1	2					2	1	2
2	1930	70	2014	2015	2015	1	2	2	2	1	2	1	2	2	3	1	5	4	4	1	148	2		1	1	2	3	1	3	2	5	6	7	7	2	1	2	2	2	2	2	2					2	1	2
2	1950	60	2016	2017	2017	1	2	2	2	2	2	2	2	2	2	2	3	1	3	1	1.5	2		1	1	3	3	1	3	2	5	6	7	7	2	2	2	2	2	2	1	2			1	2	2	1	2
1	1940	60	2015	2016	2016	1	2	2	2	2	2	2	2	2	2	2	6	1	4	1	14	2		3	1	3	1	1	3	2	5	6	7	7	2	2	2	2	2	2	1	2			1	3	2	1	2
2	1990	20	2017	2017	2017	2	2	1	1	1	2	2	1	2	5	3	7	0	1	1	131.8	2		1	1	3	3	1	4	1	3	3	7	7	2	2	2	2	2	2	2	1	35	8	1	2	2	1	2
2	1940	70	2017	2017	2017	1	1	1	1	1	2	2	2	1	10	10			8	1	7.4	2		1	1					3	5										2	2
1	1940	70	2017	2017	2017	1	1	2	2	2	2	2	2	2	3	2	4		7	1	13	2		1	1		1	1	3	2	5	6	7	7	2	2	2	2	2	2	1	1	10	5	1	2	2	1	2
1	1940	70	2015	2015	2015	1	2	2	2	2	2	2	2	2	2	1	3		7	1	16	2		1	1	4	1	1	3	2	5	6	7	7	2	2	2	2	2	2	1	2					2	1	2
1	1950	50	2015	2015	2015	1	1	2	2	2	2	2	2	2	4	1	7		8	2		1	41	1	2	4	4	1	3	2	5	6	7	7	2	2	2	2	2	2	1	1	10	7.5	2	100	1	2	2
2	1940	60	2015	2015	2015	2	1	2	2	2	2	2	1	2	6	6		6	3	1	39	2		1	1	3	1		3	2	5	6	7	7	2	2	2	2	2	2	2	2			1	3	2	1	2
2	1960	40	2008	2009	2015	1	2	2	1	1	1	1	1	1	9	1		6	3	2		1	35.5	1	2	3	1		3	2	5	6	7	7	2	2	2	2	2	2	2	1	10	7.5	1	3	1	2	2
2	1950	50	2015	2016	2016	1	1	2	2	2	2	2	2	2	3	2			8	1	42	2		1	1	3	1	1	1	1	2	1	2	2	2	2	2	2	2	2	1	1	5	5			2	1	2
1	1940	70	2015	2015	2016	1	1	2	2	2	2	2	2	1	10	2		9	4	1	160	2		1	1	3	1		1	1	1	1	2	1	2	2	2	2	2	2	1	1	10	0	1	3	1	3	2
2	1950	60	2016	2016	2016	1	1	2	2	2	2	2	2	2	10	2		2	3	1	3.5	2		2	1	3	1	1	1	1	2	1	3	2	2	2	2	2	2	2	1	1	20	5	1	3	2	1	2
2	1950	60	2016	2016	2016	1	1	2	2	2	2	2	1	2	5	2			3	1	63	2		2	1	3	1		1	1	2	1	2	5	2	2	2	2	2	2	1	1		7.5	1	3	1	3	2
1	1940	60	2011	2016	2016	2	1	2	2	2	2	2	2	2	2	1	1		3	1	1.5	2		3	1	3	3		5	2	5	6	7	7	2	2	2	2	2	2	1	1					2	1	2
2	1930	80	2016	2016	2016	2	2	2	1	1	2	2	1	2	9	3	21	4	4	1	1.7	2		2	1	3	3	1	3	2	5	6	7	7	2	2	2	2	2	2	1	1	10	7			1	3	2
2	1950	50	2016	2016	2016	2	2	2	2	1	2	2	2	2	6	1	6	0	3	1	87	2		1	1	3	1	2	1	1	2	1	7	6	2	2	2	2	2	2	1	1	10	4	1	3	2	1	2
2	1970	40	2016	2017	2016	2	2	2	2	2	2	2	1	2	5	3	10		1	1	26.5	2		2	1	3	3	1	3	2	5	6	7	7	2	2	1	2	2	2	1	2					2	1	2
1	1950	60	2017	2017	2017	2	2	2	2	2	2	2	1	2	5	2	7		4	1	63	2		2	1	3	3	1	1	2	5	6	7	7	2	2	2	2	2	2	1	1	10	10			1	3	2
1	1940	70	2017	2017	2017	2	1	2	2	2	2	2	2	2	2	2	1	1	4	1	62	2		2	1	3	3	1	1	2	5	6	7	7	2	2	2	2	2	2	1	2					2	1	2
1	1940	70	2017	2017	2017	1	1	2	2	2	2	2	2	2	2	2			3	1	520	2		1	1	3	1	1	3	2	5	6	7	7	2	2	2	2	2	2	1	2					2	1	2
2	1930	80	2016	2016	2016	2	1	2	2	2	2	2	2	2	2	2			3	1	1.8	2		3	1	3	3			3	5	6	7	7	2	2	2	2	2	2	1	2					2	1	2
1	1990	20	2015	2015	2015	2	1	2	2	2	2	2	2	2	2	2			1	2		2		3	4	3	1	1	3	2	5	6	7	7	2	2	2	2	2	2	2	2					2	1	2
1	1950	60	2016	2016	2016	2	1	2	2	2	2	2	2	2	2	2			8	1	77	2		3	1	3	1	1	3	2	5	6	7	7	2	2	2	2	2	2	1	2					2	1	2
1	1940	70	2016	2016	2016	1	2	2	2	2	2	2	2	2	2	2			8	1	3.9	2		3	1	3	1	1	3	2	5	6	7	7	2	2	2	2	2	2	1	2					2	1	2
1	1940	60	2015	2015	2015	2	2	2	2	1	2	2	2	2	5	5			3	1	100	2		3	1	3	1	1	3	3	5	6	7	7	2	2	2	2	2	2	2	1	25	0	1		2	1	1
2	1940	60	2015	2016	2015	1	1	2	2	2	2	2	2	2	2	2			8	1	3.3	2		3	1	3	1	1	1	1	3	1	6	6	2	2	2	2	2	2	1	1	50		1		2	1	2
2	1930	80	2016	2016	2016	1	2	2	2	2	2	2	2	2	2	2			3	1	50	2		3	1	3	1	1	1	2	5	6	7	7	2	2	2	2	2	2	1	2					2	1	2
1	1960	40	2016	2016	2016	2	1	2	2	2	2	2	2	2	2	2			1	1	6.8	2		3	1	3	1	1	1	1	2	1	1	3	2	2	2	2	2	2	2	1	40		1		1	1	2
1	1940	60	2012	2016	2016	1	1	2	2	2	2	2	2	2	2	2			3	1	1.4	2		3	1	3	1		5	2	5	6	7	7	2	2	2	2	2	2	1	2					2	1	2
1	2010	1	2016	2016	2016	1	2	1	2	1	1	1	1	2	7	3	17	6	4	1	0.9	2		3	1	3	3		3	2	5	6	7	7	2	2	2	2	2	2	1	1	5	1			2	1	1
1	2010	1	2015	2015	2015	1	2	2	2	2	2	2	2	2	2	2	3	2	7	1	0.6	2		2	1	3	1		3	2	5	6	7	7	2	2	2	2	2	2	1	1	2	1	1	8	2	1	2
2	2000	1	2016	2016	2016	1	2	2	2	2	2	2	2	2	2	1	2	0	2	1	0.6	2		2	1	3	1		3	2	5	6	7	7	2	2	2	2	2	2	1	2					2	1	2
1	2010	1	2016	2016	2016	1	2	2	2	2	2	2	2	2	2	1	2		7	1	0.5	2		1	1	3	1		3	2	5	6	7	7	2	2	2	2	2	2	1	1		1			2	1	2
2	1920	80	2016	2017	2017	1	2	2	2	2	2	2	2	2	5	2		3	4	1	18	2		1	1	3	3	1	3	2	5	6	7	7	2	2	2	2	2	2	1	1	20	7.5	1	3	2	1	2
2	1930	80	2017	2017	2017	1	2	2	2	2	2	2	2	2	2	2	5	1	3	1	4.6	2		1	1	3	1	1	3	2	5	6	7	7	2	2	2	2	2	2	1	2					2	1	2
1	1970	40	2016	2017	2017	1	2	2	2	2	2	2	2	2	9	3			1	1	194	2		1	1	3	1	1	3	1	3	3	7	7	2	2	2	2	2	2	2	1	40	17.5	1	3	1	3	1
2	1950	60	2017	2017	2017	1	1	2	2	1	2	2	2	2	4	1	7	0	3	1	101	2		1	1	3	3	1	1	1	2	1	3	5	2	2	2	2	2	2	2	1	30	12	1	3	2	1	1
1	1940	70	2017	2017	2017	2	1	2	2	2	2	1	2	2	5	1	18	0	3	1	38.4	2		1	1	2	3	1	1	1	2	1	3	4	2	2	2	2	2	2	1	1	20	10	1	3	2	1	1
2	1950	60	2016	2016	2016	1	2	2	2	2	2	2	2	2	9	1			3	1	69	2		3	1	4	4		1	1	2	1	2	4	2	2	1	2	2	2	2	1					2	1	2
1	1940	60	2017		2017	2	2	2	2	2	2	2	2	1	8	10			8	2		1	37.5	3	2	4	4	1	3	2	5	6	7	7	2	2	2	2	2	2	2	2					2	1	2
1	1940	60	2016	2017	2017	2	1	2	2	2	2	2	2	2	2	2	1	1	1	1	9.3	2		3	1	3	3		4	2	5	5	6	6	2	2	2	2	2	2	1	1	20	5			2	1	2
2	1940	70	2015	2015	2016	1	2	2	2	2	2	2	2	2	6	4	11	1	3	1	64	2		1	1	3	1		3	2	5	5	6	6	2	2	2	2	2	2	1	1			1	0	2	1	1
2	1930	70	2014	2014	2015	1	2	2	2	2	2	2	2	2	3	2	12		8	1	18	2		1	1	1	4	1	1	1	2	1	3	5	2	2	2	2	2	2	1	2					2	1	2
1	1980	30	2017	2017	2017	1	2	1	1	1	1	1	1	2	6	1	9		8	1	40	2		1	1	1	4	1	1	1	2	1	2	4	2	2	2	2	2	2	1	1	50	14			2	1	2
1	1960	40	2016	2016	2016	1	2	2	2	2	2	2	2	2	2	2	6	2	1	1	8.9	1	100	1	3	4	4	1	3	1	2	3	7	7	2	2	2	2	2	2	2	1	50	15	1	0	2	1	2
1	1940	60	2016	2017	2017	1	1	2	2	2	2	2	2	2	3	2	7	3	3	1	98	2		1	1	4	4	1	1	1	2	1	1	4	2	2	2	2	2	2	2	1	40	9	1	3	2	1	2
1	1980	20	2014	2015	2015	1	2	2	2	2	1	2	1	2	6	1			1	1	23	2		1	1	2	1	3	1	1	2	1	1	4	2	2	2	2	2	2	1	1			1		2	1	2
2	1950	50	2010	2015	2015	1	2	2	2	2	2	2	2	2	5	3		1	3	1	8	2		1	1	3	1	3	1	1	2	1	1	2	2	2	2	2	2	2	1	2					2	1	2
1	1940	60	2016	2016	2016	1	1	2	2	2	2	2	2	2	2	1	2	0	4	1	22	2		1	1	3	4	3	1	1	3	3	7	7	2	2	2	2	2	2	1	2					2	1	2
1	1940	70	2016	2016	2016	1	2	2	2	2	2	2	2	2	2	2	0		1	1	45	2		2	1	2	1	3	1	1	3	1	1	2	2	2	2	4	2	2	1	1	15	0	1	3	2	1	2
2	1950	60	2016	2016	2016	2	2	1	1	1	2	2	1	1	9	1	21	0	1	1	19	2		2	1	2	3	3	1	1	3	1	2	3	2	2	2	2	2	2	1	1	50			5	1	1	2
2	1970	40	2015	2017	2017	1	2	2	2	2	2	2	2	2	3	3		1	3	1	91	2		1	1	1	3	3	1	1	2	1	1	2	2	2	2	2	2	2	1	2			1	3	2	1	2
2	1970	30	2014	2015	2015	1	2	2	1	1	1	2	1	2	8	6	18	8	3	1	66	2		1	1	1	1	1	3	1	3	1	1	1	2	2	2	2	2	2	1	1	10	0	1	3	1	3	1
2	1940	70	2017	2017	2017	1	1	2	2	2	2	2	2	2	5	2	12	0	3	1	9.4	2		1	1	1	1	1	3	2	5	6	7	7	2	2	2	2	2	2	1	1	10	5	1	3	1	2	1
2	1930	80	2017	1996	2017	1	2	2	2	2	2	2	2	2	2	2	2	1	3	1	0.3	2		3	1	4	4	1	3	2	5	6	7	7	2	2	2	2	2	2	2	2					2	1	2
2	1960	40	2015	2015	2015	2	2	2	2	2	2	2	1	2	2	2	0	0	1	1	4.1	2		3	1	4	4	1	1	1	1	1	1	3	4	4	4	4	4	4	2	2					2	1	2
1	1930	70	2015	2015	2015	1	1	2	2	2	2	2	1	2	2	1	6	0	4	1	5.8	2		3	1	3	3	1	1	1	2	1	2	6	2	2	2	2	2	2	2	1	10	10			2	1	2
2	1930	80	2016	2016	2016	1	1	2	2	2	2	2	2	2	2	2	6	6	4	1	0.6	2		2	1	3	1	1	3	2	5	6	7	7	2	2	2	2	2	2	1	1	10				2	1	2
2	1940	70	2015		2015	1	1	2	1	1	2	2	2	2	4	3	8	4	3	1	9.4	2		2	1	3	1	1	3	2	5	6	7	7	4	1	4	4	4	4	1	1	30	0	1	3	1	1	1
1	1980	30	2017	2017	2017	1	1	2	2	2	2	2	2	2	5	3	5	2	1	1	4	1	0.01	3	3	2	1	1	1	1	3	3	7	7	2	2	1	2	2	2	1	1	30	20			2	1	1
2	1950	50	2016	2016	2016	1	2	2	1	2	2	2	2	2	5	5	9	8	3	1	150	2		1	1	3	1	1	3	1	2	4	6	6	2	2	2	2	2	2	2	1	35	7.5			1	1	2
1	1950	60	2015	2015	2015	1	1	2	2	2	2	2	2	2	2	1	4	2	8	1	4.5	2		3	1	3	1	1	3	2	5	6	7	7	4	4	4	4	4	4	1	2					2	1	2
2	1940	70	2017	2017	2017	1	2	2	2	2	2	2	2	2	2	2	3	2	3	1	23	2		3	1	4	1	1	3	2	5	6	7	7	3	3	3	3	3	3	1	1					2	1	2
1	2000	1	2016	2016	2016	1	2	2	2	2	2	2	2	2	2	1	2	0	2	1	11.8	2		1	1	4	1		5	2	5	6	7	7	3	3	3	3	3	3	1	1	15	5.5	1	2.8	2	1	2
2	1960	40	2013	2015	2015	1	2	1	1	1	1	1	1	2	4	6	8	11	1	1	100	2		1	1	3	1	1	3	2	5	6	7	7	2	2	2	2	2	2	1	1	20	10	1	3	1	3	1
1	1940	60	2015	2015	2015	2	1	2	2	2	2	2	2	2	2	1	4	0	1	1	1.7	2		2	1		3	1	1	1	2	1	1	4	2	2	2	2	2	2	2	2					2	1	2
2	1950	50	2015	2016	2016	1	2	2	2	2	2	2	2	2	3	1	5	0	1	1	8.8	2		3	1		1	1	1	1	2	1	2	4	2	2	2	2	2	2	1	1	10	6			2	1	2
1	2010	1	2015	2015	2015	1	2	2	2	2	2	2	2	2	2	1	3	0	7	1	7	2		2	1	4	1	2	3	2	5	6	7	7	2	2	2	2	2	2	1	1	7.5	2			2	1	2
2	2000	10	2015	2015	2015	1	1	1	1	1	2	2	1	2	3	1	7	0	2	2		1	22.5	1	2	3	1	1	3	2	5	6	7	7	2	2	2	2	2	2	2	1	40	0	1	3.2	1	4	2
2	2000	1	2015	2015	2016	1	2	2	2	2	2	2	2	2	2	2	2	2	2	1	0.5	2		3	1	3	1		5	2	5	6	7	7	2	2	2	2	2	2	1	2					2	1	2
1	1970	40	2016	2016	2016	2	1	2	2	2	2	2	2	2	4	1	5	1	1	1	54	2		1	1	3	3	3	1	1	2	1	2	4	2	2	2	2	2	2	2	1	45	3	1		2	1	2
1	1970	40	2017	2017	2017	1	1	2	2	2	2	2	2	2	8	1	13	0	1	1	184.2	2		3	1	3	3	1	3	2	5	6	7	7	4	4	4	4	4	4	1	1	30	10			2	1	2
1	2010	1	2017	2017	2017	1	2	2	2	2	2	2	2	2	2	1	3	0	7	1	9.9	2		1	1	2	1	2	3	2	5	6	7	7	2	2	2	2	2	2	1	1	10	0	1	2.4	1	1	2
1	2010	1	2017	2017	2017	1	2	1	2	2	2	2	1	2	3	1	4	0	4	1	1.7	2		1	1	3	1	1	3	2	5	6	7	7	2	2	2	2	2	2	2	1	15	0	1	2	2	1	2
2	2000	10	2017	2017	2017	1	1	2	2	2	2	2	2	2	2	1	5	1	2	1	0.5	2		2	1	3	1		5	2	5	6	7	7	2	2	2	2	2	2	1	2					2	1	2
1	1950	60	2017	2018	2017	2	1	2	2	2	2	2	2	2	2	2		6	4	1	18.8	2		3	1	3	3	1	3	2	5	6	7	7	2	2	2	2	2	2	1	1	5	5	1	3	2	1	2
2	1950	60	2017	2017	2017	1	2	2	2	2	2	2	2	2	2	2	3	1	3	1	8.9	2		3	1	4	1		3	2	5	6	7	7	2	2	2	2	2	2	1	2			1		2	1	2
2	1980	30	2017	2017	2017	1	2	2	2	2	2	2	2	2	9	1	21	1	1	1	21	2		3	1	4	4	1	1	1	3	1	2	4	2	2	2	2	2	2	1	1	50	20			1	1	2
1	1960	50	2016	2016	2016	1	1	2	2	2	2	2	2	2	2	2	3	2	1	1	4	2		3	1	4	4	1	2	2	5	6	7	7	4	4	4	4	4	4	1	2					2	1	2
2	2010	1	2016	2016	2016	2	1	2	2	2	2	2	2	2	2	1	2	0	7	1		2		2	1	2	3		5	3	5	6	7	7	2	2	2	2	2	2	1	1	7.5	6			2	1	2
1	1940	60	2016	2017	2017	1	1	2	2	2	2	2	1	2	3	1	3	0	4	1	15	2		1	1	3	1	1	3	2	5	6	7	7	2	2	2	2	2	2	1	1	20	2	1	3	1	1	2
2	2010	1	2017	2017	2017	1	1	2	2	2	2	2	2	2	2	1	3	0	2	1	4.4	2		1	1	3	1			2	5	6	7	7	4	4	4	4	4	4	1	1	15	7.5	1	4	1	1	2
2	2000	10	2015	2015	2017	2	2	2	2	2	2	2	2	1	9	4	18	1	2	1	250	2		1	1	3	1	1	3	2	5	6	7	7	2	2	2	2	2	2	2	1	60	30	4	2000	1	1	1
1	1930	80	2017	2017	2017	1	1	2	2	2	2	2	2	2	2	2	6	6	4	1	4.3	2		2	1	3	1	1	3	2	5	5	6	7	2	2	2	2	2	2	1	1	15	5	1	1	2	1	2
2	1960	50	2016	2016	2017	1	1	2	1	1	1	2	2	2	4	4		8	3	1	17	2		3	1	3	1	1	3	2	5	5	6	7	2	2	2	2	2	2	1	2			1	3	2	1	2
2	1930	70	2013	2016	2016	1	1	2	2	2	2	2	2	2	2	2		2	3	1	1.5	2		2	1	3	1	1	3	2	5	5	6	7	2	2	2	2	2	2	1	1	10	8	1	3	2	1	2
2	1950	60	2011	2015	2015	1	1	2	1	1	2	2	2	2	4	4		9	4	2		1	17.2	3	2	3	1	1	3	2	5	5	6	7	2	2	2	2	2	2	2	1	20	3	1	3	2	1	2
1	1970	40	2017	2017	2017	1	1	2	2	2	2	2	1	2	3	3		5	4	1	37	2		3	1	3	1	1	1	1	2	1	6	2	2	2	2	2	2	2	2	1	20	8	1	3	2	1	2
1	1960	50	2017	2017	2017	1	1	2	1	1	2	2	2	2	4	4			4	1	82	2		1	1	3	1	2	1	1	2	1	2	2	2	2	2	2	2	2	1	2			3	250	2	1	2
1	1950	50	2017	2017	2017	1	1	2	2	2	2	2	2	2	2	2			1	1	19	2		1	1	3	1	1	3	2	5	5	6	7	2	2	2	2	2	2	1	1	15	5			2	1	2
1	1960	40	2017	2017	2017	1	1	2	2	2	2	2	2	2	2	2		3	4	1	15	2		3	1	3	1	1	1	1	2	1	2	2	2	2	2	2	2	2	1	1	15	10	1	3	2	1	2
2	1950	60	2015	2016	2016	1	1	2	2	2	2	2	1	2	4	4	7	4	4	1	9	2		3	1	3	1	2	1	1	2	1	1	3	2	2	2	2	2	2	1	1	9	4	2	100	2	1	2
2	1960	50	2016	2016	2016	1	1	2	2	2	2	2	2	2	2	2		3	3	1	57	2		1	1	3	1	1	1	1	2	1	1	2	2	2	2	2	2	2	1	2			1	2	2	1	2
2	1950	50	2016	2016	2016	1	2	2	2	2	2	2	2	2	2	2	2	1	3	1	0.5	2		1	1	3	1	2	3	2	5	6	7	7	1	2	2	2	2	2	1	2					2	1	2
1	1990	20	2017	2017	2017	1	1	2	2	2	2	2	2	2	2	2	3	2	2	1	2	2		1	1	3	1	2	3	2	5	6	7	7	2	2	1	2	2	2	1	2					1	1	2
2	1960	40	2017	2017	2017	1	1	1	2	1	2	1	2	2	4	3	5	1	1	1	81	2		1	1	3	1	3	1	1	2	1	3	6	2	2	2	2	2	2	2	2					2	1	1
2	1930	70	2014	2015	2015	1	2	2	2	2	2	1	1	2	3	3	7	1	3	1	7.2	2		1	1	3	3	2	1	1	2	1	1	4	2	2	2	2	2	2	2	1	5	5	1	3	1	3	1
2	1940	70	2015	2015	2015	2	2	2	2	1	1	2	1	2	4	3	5	2	3	1	46	2		1	1	3	3	1	1	1	2	1	1	3	2	2	2	2	2	2	2	1	5	5	2	150	1	3	1
2	1950	40	1998	2015	2015	2	2	2	2	2	2	2	1	2	5	3	8	2	1	1	260	2		1	1	3	1	1	4	2	5	6	7	7	2	2	2	2	2	2	2	1	5	5	1	3	1	2	1
1	1960	40	2015	2015	2015	1	1	2	2	2	2	2	2	2	3	2	7	3	1	2		2		2	4	3	1	1	4	2	5	6	7	7	2	2	1	2	2	2	2	1	5	5	2	200	1	2	2
2	1990	10	2015	2015	2015	2	1	2	2	2	2	2	1	2	3	1	9	0	2	1	6.3	2		2	1	3	1		3	2	5	6	7	7	2	2	2	2	2	2	1	1	5	5	1	3	1	2	1
2	1970	40	2015	2016	2016	1	2	2	2	2	2	2	2	2	2	2	3	1	1	2		2		3	4	3	1	1	3	2	5	6	7	7	2	2	2	2	2	2	1	2					1	1	2
2	1980	30	2016	2016	2016	2	2	2	2	2	2	2	1	2	5	3	12	0	1	1	490	2		1	1	3	3	1	1	1	3	1	1	4	2	2	2	2	2	2	2	1	5	5	1	3	1	2	2
2	1970	30	2006	2017	2016	2	2	2	2	2	2	2	1	2	5	3	8	3	3	1	1980	2		1	1	3	3	1	3	2	5	6	7	7	2	2	2	2	2	2	1	2			1	3	1	3	1
2	1970	40	2015	2017	2015	2	2	2	2	2	2	2	1	2	5	3	10	3	1	2		2		2	4	3	1		3	3	5	6	7	7	2	2	2	2	2	2	2	1	5	5	1	3	1	2	1
1	1940	60	2016	2017	2017	1	2	2	2	2	2	2	2	2	2	2	3	1	1	1	14.3	2		3	1	3	1	1	4	2	5	6	7	7	2	2	2	2	2	2	1	2			2	150	1	1	2
1	1940	70	2017	2017	2017	1	2	2	2	2	2	2	2	2	2	2	3	1	1	2		2		2	4	3	1	1	4	2	5	6	7	7	2	2	2	2	2	2	1	2					1	1	2
1	1970	40	2017	2017	2017	2	2	2	2	2	2	2	1	2	3	3	6	2	1	2		2		1	4	3	1	1	4	2	5	6	7	7	2	2	2	2	2	2	2	1	5	5	2	325	1	2	1
2	1940	60	2015	2017	2015	2	2	2	2	2	2	2	1	2	5	3		1	3	1	36	2		3	1	3	3	1	1	1	1	1	6	6	2	2	2	2	2	2	1	1	5	5	1	3	1	2	1
2	1960	50	2017	2017	2017	1	1	2	2	2	2	2	2	2	2	2	3	1	1	2		2		3	4	3	1	1	3	2	5	6	7	7	2	2	2	2	2	2	2	2					1	1	2
1	1940	70	2017	2017	2017	1	2	2	2	2	2	2	1	2	3	3	6	2	1	2		2		3	4	3	1	1	4	2	5	6	7	7	2	2	2	2	2	2	1	1	5	5	1	3	1	2	2
2	1950	60	2016	2017	2017	1	2	2	2	2	2	2	2	2	2	2	3	1	3	2		2		2	4	3	1	1	3	2	5	6	7	7	2	2	2	2	2	2	1	2					1	1	2
2	1940	70	2017	2017	2017	1	2	2	2	2	2	2	2	2	2	2	3	0	3	1	4	2		3	1	3	1	1	4	2	5	6	7	7	2	2	2	2	2	2	1	1	5	5			2	1	2
1	1950	50	2014	2015	2015	1	2	2	2	2	2	2	2	2	3	3	6	2	1	1	67	2		2	1	3	1	2	3	1	2	1	6	6	2	2	2	2	2	2	1	1	25	5			2	1	2
1	1960	50	2013	2015	2015	2	2	2	1	1	2	2	2	2	4	3	7	4	1	2		1	58.91	2	2	3	2	1	3	2	5	6	7	7	2	2	2	2	2	2	1	1	12.5	7.5	1	3	2	1	1
2	1960	40	2015	2015	2015	2	1	2	2	2	2	2	2	2	4	3	6	2	3	2		1	47.75	2	2	3	1	2	3	2	5	6	7	7	2	2	2	2	2	2	1	1	15	6	1	3	2	1	1
1	1960	50	2016	2017	2017	2	1	2	2	2	2	2	2	2	3	3	5	2	1	1	8	2		2	1	3	2	1	3	2	5	6	7	7	2	2	2	2	2	2	1	1	30	10	1	3	2	1	1
1	1950	60	2017	2017	2017	1	2	2	2	2	2	2	2	2	3	3	7	5	4	1	33	2		1	1	3	1	1	3	2	5	6	7	7	2	2	2	2	2	2	1	1	15	2.5	1	3	2	1	2
2	1970	40	2017	2017	2017	1	2	2	2	2	2	2	2	2	3	3	7	4	1	2		2		2	4	3	1	1	3	2	5	6	7	7	2	2	2	2	2	2	1	1	20	10	1	3	2	1	1
1	1940	70	2016	2017	2017	2	2	2	1	2	2	2	2	2	3	3	7	2	4	1	100	2		2	1	3	2	1	3	2	5	6	7	7	2	2	2	2	2	2	1	1	15	5			2	1	2
1	1950	60	2017	2017	2017	2	2	2	2	2	2	2	1	2	3	3	3	2	4	1	16	2		1	1	3	1	1	3	2	5	6	7	7	2	2	2	2	2	2	1	1	15	5			2	1	2
2	1970	40	2016	2016	2016	2	2	2	2	2	2	2	2	2	2	2	4	1	1	1	8.4	2		1	1	3	1	1	1	1	3	1	2	3	2	2	1	2	2	2	2	1	20			8	2	1	2
1	1950	50	2015	2015	2015	1	1	2	2	1	2	2	2	2	6	3	15	2	1	1	48	2		1	1	3	1		3	1	3	3	7	7	2	2	2	2	2	2	1	1	30	5	1	3	2	1	1
1	1940	60	2017	2017	2017	1	2	2	2	2	2	1	2	2	3	3	3	1	4	2		2		2	4	3	1		3	2	5	6	7	7	4	4	4	4	4	4	2	1	30	12			1	1	2
1	1950	60	2017	2017	2017	2	1	2	2	2	2	2	2	2	3	2	4	1	4	1	0.4	2		1	1	3	1		3	1	3	3	7	7	2	2	2	2	2	2	1	1	30	8	1	3	2	1	2
2	1940	70	2014	2015	2015	1	2	2	2	2	2	2	1	2	3	10	6		3	1	4.8	2		1	1	3	1		3	2	5	6	7	7	2	2	2	2	2	2	2	1	45				2	1	2
1	1970	40	2014	2015	2015	1	2	2	2	2	2	2	2	2	3	10			7	1	37	2		1	1	3	1	1	1	1	3	1	1	3	2	2	2	2	2	2	2	1	30				2	1	1
1	1980	20	2014	2016	2016	2	2	2	2	1	2	2	2	2	4	2	6	2	1	1	926	2		1	1	3	1	1	3	1	3	3	7	7	2	2	2	2	2	2	2	1	60	10	1	3	2	3	2
2	1970	40	2014	2015	2015	2	1	2	2	2	2	2	2	2	4	10	8		7	1	188	2		1	1	3	1		3	1	3	3	7	7	2	2	1	1	2	2	1	1					2	1	2
1	1950	60	2015	2015	2015	1	1	2	2	1	2	1	2	2	3	3	6	5	8	1	10	2		1	1	3	1		3	1	3	3	7	7	2	2	2	2	2	2	1	1	60	6	1	3	2	1	2
2	1980	20	2015	2016	2015	1	2	2	1	2	2	2	2	2	6	3	11	2	1	1	27	2		1	1	3	1	1	3	1	3	3	7	7	2	2	2	2	2	2	1	1	45	4			2	3	2
2	1930	80	2014	2015	2015	2	2	2	2	2	2	1	2	2	7	4	11	6	4	1	33	2		1	1	3	1	1	3	2	5	6	7	7	2	2	2	2	2	2	1	1	40	10			2	1	1
1	1930	70	2017	2017	2017	1	1	2	2	2	2	2	2	2	3	3	4	1	4	1	2.7	2		1	1	3	1		3	2	5	6	7	7	2	2	2	2	2	2	1	1	20	5			2	1	2
1	1960	50	2015	2015	2015	1	1	2	2	2	2	2	2	2	2	2	6	4	4	1	11	2		2	1	3	1		3	3	5	6	7	7	2	2	2	2	2	2	1	1	30	10			1	1	2
2	1980	30	2016	2016	2016	1	2	2	2	2	2	2	2	2	2	1			1	1	1.4	2		1	1	3	1		2	1	3	2	7	7	2	2	2	2	2	2	2	2					2	1	2
1	1940	70	2015	2016	2016	1	1	2	2	2	2	2	2	2	3	3	6	2	4	1	61.1	2		1	1	3	1		3	2	5	6	7	7	2	4	1	2	2	2	1	1	20	8	1	3	2	1	2
1	1980	30	2016	2016	2016	1	1	2	2	2	2	2	2	2	2	2	4		1	2		2		2	4	3	1		3	2	5	6	7	7	2	2	1	2	2	2	1	1	50			9	2	1	2
1	1980	30	2017	2017	2017	1	1	2	2	2	2	2	2	2	3	3	4	2	1	1	29.7	2		1	1	3	1		2	1	3	2	7	7	2	2	2	2	2	2	1	1	30	15	1	3	1	1	2
2	1930	80	2015	2015	2015	1	2	2	2	2	2	2	2	2	2	1	1	0	4	1	2.7	2		2	1	2	3	1	1	1	2	4	7	7	2	2	2	2	2	2	2	2					2	1	2
2	1980	30	2015	2015	2015	1	1	2	2	2	2	2	2	2	8	3	15	4	3	1	96	2		1	1	1	1	3	1	1	3	1	2	4	2	2	2	2	2	2	1	1	50	50			1	3	1
2	1970	40	2015	2015	2015	2	2	2	1	1	2	2	2	2	8	3		2	1	1	52	2		1	1	1	3	1		1	2	1	2	5	2	2	2	2	2	2	1	1	50	17.5	3	250	1	3	1
2	1980	30	2015	2015	2015	2	2	1	2	2	2	2	2	2	6	2	11	1	2	1	28	2		1	1	4	1	1	3	1	3	3	7	7	2	2	2	2	2	2	1	1	50	5			1	3	2
2	1990	20	2015	2015	2015	1	1	2	2	2	2	2	2	2	2	1	4	0	2	1	2.3	2		2	1	2	2	1	3	3	5	6	7	7	2	3	3	2	2	2	1	1	5	5	1	1	2	1	2
2	1940	70	2015	2015	2015	1	1	2	2	2	2	2	2	2	2	2	3	2	4	1	12	2		2	1	2	4	1	1	1	3	1	6	2	2	2	2	2	2	2	2	2					2	1	2
1	1950	50	2015	2015	2015	1	2	2	2	2	2	2	2	2	2	2	4	1	2	1	39	2		2	1	1	3	1	3	2	5	6	7	7	2	2	2	2	2	2	1	1	15	2.5	1	3	1	1	2
2	1940	70	2015	2015	2015	1	1	2	2	2	2	2	2	2	2	2	4	1	4	1	6.3	2		1	1	1	3	1	3	2	5	6	7	7	2	3	3	2	2	2	1	2					1	1	2
2	1990	10	2015	2015	2015	1	2	2	2	2	2	2	2	2	9	4	11	0	8	1	570	2		1	1	1	1	1	3	1	3	3	7	7	2	2	2	2	2	2	1	1	50	15	3	200	2	1	2
1	1940	70	2015	2015	2015	1	1	2	2	2	2	2	2	2	4	2	9	1	4	1	69	2		1	1	2	3	1	1	1	3	1	1	2	2	2	2	2	2	2	1	2			1	2	2	1	2
1	1940	60	2015	2015	2015	1	2	2	2	2	2	2	2	2	2	1	3		7	1	0.7	2		3	1	4	1	1	1	1	2	1	3	4	2	2	2	2	2	2	1	1	15	3			2	1	2
2	1940	60	2015	2015	2015	1	1	2	2	2	2	2	2	2	3	1	4	0	3	1	7	2		1	1	1	1	1	3	2	5	6	7	7	2	2	2	2	2	2	1	2					1	1	2
1	1950	60	2015	2015	2015	1	2	2	2	2	1	1	1	2	3	2	6	2	1	1	80	2		1	1	1	1	1	1	1	2	1	1	2	2	2	2	2	2	2	1	1	30	8.75	2	250	1	1	2
1	1960	50	2015	2015	2015	1	2	2	2	2	2	2	2	2	2	2	2	0	1	1	4.9	2		2	1	1	3	1	3	2	5	6	7	7	2	2	2	2	2	2	1	2			1	2.5	1	1	2
1	1960	40	2015	2015	2015	1	2	2	2	2	2	2	2	2	3	2	5	2	1	1	33	2		1	1	2	3	1	3	2	5	6	7	7	2	2	2	2	2	2	1	1	15	0	3	300	1	1	2
1	1940	70	2013	2015	2016	1	1	2	2	2	2	2	2	2	2	2	4	1	1	1	9.8	2		2	1	1	1	1	3	3	5	6	7	7	2	2	2	2	2	2	1	1	10	0	1	3	1	1	2
1	1980	20	2015	2016	2015	1	1	2	2	2	2	2	2	2	2	1	2	0	1	1	0.5	2		2	1	1	1	1	3	2	5	6	7	7	2	2	2	2	2	2	1	1	10	0			1	1	2
2	1950	60	2015	2016	2016	2	1	2	2	2	2	2	1	2	3	1	6	0	3	1	530	2		2	1	3	3	1	2	1	3	3	1	7	1	2	2	2	2	2	1	2					2	1	2
1	1950	60	2015	2016	2015	1	2	2	2	2	2	2	2	2	3	2	4	1	1	1	10	2		1	1	1	3	1	3	2	5	6	7	7	2	2	2	2	2	2	1	1	10	5			1	1	2
2	1940	70	2015	2016	2016	1	1	2	2	2	2	2	2	2	2	1	6	0	3	1	0.4	2		1	1	1	3	1	3	2	5	6	7	7	2	2	2	2	2	2	1	1	5	0.5			1	1	2
1	1940	70	2016	2016	2016	1	1	2	2	2	1	2	1	2	3	1	6	0	4	1	17	2		1	1	1	3	1	3	2	5	6	7	7	2	2	2	2	2	2	1	1	10	2			2	1	2
1	1960	50	2015	2016	2016	1	2	2	2	2	2	2	2	2	4	1	8	0	3	1	110	2		3	1	3	1	1	1	1	3	1	2	4	2	2	2	2	2	2	1	1	36	0	1	3	1	1	2
1	1930	80	2015	2016	2016	1	1	2	2	2	2	2	2	2	2	2	4	2	4	1	3.5	2		2	1	1	1	1	3	2	5	6	7	7	2	2	2	2	2	2	1	2			1	3	1	1	2
1	1930	70	2016	2016	2016	2	2	2	1	1	2	2	2	2	4	1	2	0	4	1	26	2		3	1	3	1	1	5	1	2	1	6	6	1	2	2	2	2	2	2	1	10	5			2	1	2
1	1950	60	2016	2016	2016	1	1	2	2	2	2	2	2	2	6	1	14	0	4	1	50	2		2	1	1	1	1	3	2	5	6	7	7	2	2	2	2	2	2	1	1	30	5			1	3	2
2	1940	70	2014	2016	2016	1	2	2	2	2	2	2	2	2	3	3	4	4	3	2		2		2	4	1	3	1	3	2	5	6	7	7	2	1	2	2	2	2	1	1	15	10			1	1	2
1	1950	60	2016	2016	2016	1	1	2	2	2	2	2	2	2	4	1	9	0	1	1	28	2		1	1	1	1	1	3	2	5	6	7	7	2	2	2	2	2	2	1	1	20	2			2	1	2
2	1980	20	2015	2016	2015	1	2	2	1	2	2	2	2	2	2	2	1	1	1	1	1	2		3	1	3	4	1	3	1	3	3	7	7	2	2	2	2	2	2	2	1	15	10	1	3	2	1	2
1	1940	70	2016	2016	2016	1	1	2	2	2	2	2	2	2	2	1	2	0	4	1	8.1	2		2	1	1	1	1	1	1	3	1	1	4	2	2	2	2	2	2	1	2					2	1	2
1	1980	30	2016	2016	2016	2	1	2	1	1	2	2	2	2	6	1	11	0	4	1	83	2		1	1	1	3	1		1	2	1	1	4	2	2	2	2	2	2	2	1	50	1			2	3	2
2	1960	50	2016	2016	2016	1	1	2	2	2	2	2	1	2	3	2	2	1	1	1	170	2		1	1	1	1		1	1	5	1	4	4	2	1	2	2	2	2	1	2			1	3	2	1	2
2	1960	40	2011	2012	2016	1	1	2	2	2	2	2	2	2	2	2	2	2	7	1	28	2		1	1	2	2	1	3	2	5	6	7	7	1	2	2	2	2	2	2	1		6	4	2.3	2	1	2
2	1940	70	2016	2016	2016	1	1	2	1	1	1	1	2	1	4	2	7	1	3	1	20	2		3	1	3	1	1	3	2	5	6	7	7	4	4	4	4	4	4	2	1	30	4			2	3	2
2	1950	60	2016	2016	2016	1	2	1	2	1	2	2	1	2	4	10	7	0	8	1	51	2		1	1	1	1	1	2	1	2	3	7	7	2	1	1	2	2	2	2	1	25	1			2	1	2
1	1940	70	2016	2016	2016	1	1	2	2	2	2	2	2	2	2	2	5	1	4	1	1.1	2		2	1	2	1		3	2	5	6	7	7	2	2	2	2	2	2	1	2					1	1	2
1	1940	70	2016	2016	2016	1	1	2	2	2	2	2	2	2	2	2	6	1	4	1	25	2		1	1	1	3	1	3	3	5	6	7	7	2	2	2	2	2	2	1	2					1	1	2
1	1940	70	2016	2016	2016	1	2	2	2	2	2	1	1	2	4	2	9	2	4	1	43	2		2	1	1	1	1		2	5	6	7	7	2	2	2	2	2	2	1	1	40	6	2	100	2	3	1
2	1970	30	2015	2016	2015	1	2	2	2	2	2	2	2	2	2	1		0	1	1	440	2		2	1	1	3	1	3	2	5	6	7	7	2	2	2	2	2	2	1	2					2	1	2
1	1960	50	2016	2017	2017	1	1	2	2	2	2	2	2	2	2	1	3	0	1	2		2		2	4	2	1	1	3	2	5	6	7	7	2	2	4	4	2	2	1	2					2	1	2
1	1940	70	2015	2017	2016	2	1	2	2	2	2	2	2	2	6	3	11	2	4	1	29	2		1	1	3	3	1	3	3	5	6	7	7	2	2	2	2	2	2	1	1		2.5	1	2.5	2	3	1
2	1930	80	2016	2017	2017	1	2	2	2	2	2	2	1	2	3	3	4	3	4	1	55.4	2		1	1	1	3	1	3	2	5	6	7	7	2	2	2	2	2	2	1	1	22.5	8			2	1	2
1	1950	60	2016	2017	2017	1	1	2	2	2	2	2	2	2	2	2	4	2	4	1	19	2		2	1	1	3	1	3	2	5	6	7	7	2	2	2	2	2	2	1	1	10	9	1	0	2	1	2
2	1950	60	2016	2017	2016	1	1	2	2	2	2	2	2	2	3	2	6	4	3	1	180	2		1	1	3	3	1	1	1	3	1	2	5	2	2	2	2	2	2	1	2					1	1	2
1	1940	70	2017	2017	2017	1	1	2	2	2	2	2	1	2	3	1	6	0	4	1	17	2		1	1	3	1	1	3	3	5	6	7	7	2	2	2	2	2	2	2	1	5	0			1	1	2
2	1970	30	2017	2017	2017	1	1	2	2	2	2	2	2	2	4	1	10	0	1	1	120	2		1	1	1	1	1	1	1	2	1	2	2	2	2	2	2	2	2	1	1	50	6.25	1	3	1	1	1
2	1940	60	2016	2017	2017	1	1	2	2	2	2	2	2	2	2	2	4	3	3	1	92	2		1	1	3	3	1	3	2	5	6	7	7	2	2	2	2	2	2	1	1	15	10	1	0	1	1	2
1	1950	60	2015	2017	2017	1	2	2	2	2	2	2	2	2	2	2	6	1	4	1	19	2		1	1	2	3	1	3	2	5	6	7	7	2	2	2	2	2	2	1	1	5	0	1	3	1	1	2
2	1960	50	2016	2017	2017	1	2	2	2	2	2	2	2	2	9	1		0	3	1	200	2		1	1	3	3	1	3	1	3	3	7	7	2	2	2	2	2	2	1	1	50	7.5			1	3	1
2	1970	40	2015	2017	2017	1	1	2	2	2	2	2	2	2	4	3	7	5	4	1	100	2		1	1	3	1	1	3	1	3	3	7	7	2	2	2	2	2	2	1	1	30	15	1	0	2	1	1
2	1930	70	2016	2017	2017	1	1	2	2	2	2	1	2	2	6	2	11	1	3	1	54	2		1	1	3	1	1	1	1	2	1	4	5	2	2	2	2	2	2	1	1	30	10			1	3	2
2	1960	50	2015	2017	2015	1	2	2	2	2	2	2	2	2	2	10	2		7	2		2		2	4	2	1	1	3	2	5	6	7	7	2	2	2	2	2	2	2	2					2	1	2
1	1950	60	2017	2017	2017	1	2	2	1	1	2	2	2	2	8	10	11		4	1	38	2		1	1	3	1	1	3	2	5	6	7	7	2	2	2	2	2	2	2	1	50				2	4	1
1	1930	80	2017	2017	2017	1	1	2	2	2	2	2	2	2	2	1	6	0	4	1	2.4	2		3	1	3	1		5	2	5	6	7	7	2	2	2	2	2	2	1	2			1		1	1	2
1	1930	80	2017	2017	2017	1	2	2	2	2	2	1	2	2	3	3	10	3	4	1	8	2		3	1	3	3	1	3	2	5	6	7	7	2	2	2	2	2	2	2	1	30	10			2	1	2
1	1960	50	2017	2017	2017	2	1	2	2	2	2	2	2	2	2	1	2	1	1	1	0.7	2		2	1	1	1	1	3	2	5	6	7	7	2	2	2	2	2	2	1	2					2	1	2
2	1950	60	2016	2017	2017	2	2	2	2	2	2	2	1	1	4	3		3	4	2		2		2	4	2	1	1	3	2	5	6	7	7	2	2	2	2	2	2	1	1	50	15	1	0	2	1	2
2	1980	30	2012	2017	2017	2	2	2	2	2	2	2	1	2	3	2	2	1	1	1	32.2	2		1	1	3	3	1	3	2	5	6	7	7	2	2	2	2	2	2	1	2			1	3	2	1	2
1	1950	60	2017	2017	2017	2	1	2	2	2	2	2	2	2	2	2	3	1	1	1	7.2	2		3	1	3	3	1	3	2	5	6	7	7	2	2	2	2	2	2	1	1	5	2.5			1	1	2
2	1970	30	2010	2017	2017	2	2	2	1	1	2	2	1	1	4	3	10	5	3	1	38	2		1	1	3	3	1	3	2	5	6	7	7	2	2	2	2	2	2	2	1	10	10			2	1	2
1	1940	50	2007	2017	2017	1	2	2	2	2	2	2	2	2	4	1	7	0	4	1	54	2		1	1	3	3	1	4	2	5	6	7	7	2	1	2	2	2	2	1	1	15	12.5			2	1	2
1	1940	60	2017	2017	2017	2	1	2	2	2	2	2	2	2	2	2	6	2	4	2		2		2	4	1	1	1	3	2	5	6	7	7	2	2	2	2	2	2	1	2					2	1	2
1	1950	60	2017	2017	2017	1	2	2	2	2	2	2	2	2	2	2	3	3	4	1	43	2		2	1	3	3	1	1	1	2	1	1	2	2	2	2	2	2	2	1	1	10	10			1	1	2
2	1960	50	2016	2016	2016	2	2	2	2	1	2	2	2	2	4	4			1	1	9.8	2		3	1	3	1	3	1	1	2	1	6	3	2	2	2	2	2	2	1	2					2	1	2
1	1950	50	2016	2016	2016	1	2	2	2	2	2	2	2	2	3	2			7	1	64	2		1	1	3	1	1	1	1	3	1	6	5	2	2	2	2	2	2	1	1	10	5			2	1	2
2	1960	50	2015	2016	2016	1	1	2	2	2	2	2	1	2	5	1			3	1	256	2		1	1	3	1	1	1	1	4	1	1	7	2	2	2	2	2	2	1	1	10	5	1	3	2	1	1
1	1950	50	2016	2017	2017	2	1	2	2	2	2	2	2	2	4	2	10	3	1	2		1	12.8	2	2	2	2	1	3	2	5	6	7	7	2	2	2	2	2	2	2	1	20	0	1	0	2	1	1
1	1940	60	2016	2016	2016	1	1	2	2	2	2	2	2	2	3	2	7	3	1	1	253	2		1	1	3	1	1	3	2	5	6	7	7	2	2	2	2	2	2	1	1	20	0.25	1	2	2	1	2
2	1950	60	2015	2015	2015	1	2	2	2	2	2	1	2	2	6	2	14	0	3	1	64.5	2		1	1	3	1	1	1	1	4	1	4	5	2	2	2	2	2	2	2	1	5	5	1	0	2	1	1
2	1980	30	2016	2017	2017	2	2	2	1	2	2	2	1	2	6	2	12	2	1	2		1	26.6	1	2	3	1	1	3	2	5	6	7	7	2	2	2	2	2	2	2	1	15	10			2	1	1
2	1940	70	2014	2015	2015	1	2	2	2	2	2	2	1	2	5	1	12	1	3	1	22.9	2		1	1	3	1	1	1	1	3	1	4	4	2	2	2	2	2	2	2	2			1	1	2	1	1
2	1950	60	2017	2017	2017	2	2	2	2	2	2	2	1	2	4	1	6	2	3	1	115.7	2		1	1	3	1		1	1	5	1	1	3	2	2	2	2	2	2	1	1	20	17.5	1	2	2	1	1
1	2000	10	2016	2016	2016	1	2	2	2	2	2	2	2	2	2	1	2	0	2	1	0.5	2		1	1	1	1	1	3	2	5	6	7	7	2	2	2	2	2	2	1	2					2	1	2
2	2010	1	2015	2015	2015	1	2	2	2	2	2	2	2	2	2	2	2	0	7	1	3.3	2		3	1	3	1		5	2	5	6	7	7	2	2	2	2	2	2	1	1	10	0			2	1	2
1	1950	60	2017	2017	2017	1	2	2	2	2	1	2	1	2	4	1	5	0	3	1	74.1	2		3	1	3	3		5	2	5	6	7	7	2	2	2	2	2	2	1	2					2	1	2
1	1930	70	2014	2015	2015	1	1	2	2	2	2	2	2	2	2	10	4		7	1	38	2		3	1	3	1	1	3	2	5	5	6	6	2	2	2	2	2	2	1	1	5				2	1	2
2	2000	10	2015	2015	2015	1	1	2	2	2	2	2	2	2	2	2	4	2	2	2		2		2	4	3	1	1	3	2	5	5	6	6	2	2	2	3	2	2	1	1	30	0.5	1	3	1	1	2
1	1950	60	2015	2015	2015	1	1	2	2	2	2	2	2	2	2	2	5	0	1	1	3.1	2		2	1	3	1	1	3	2	5	5	7	6	2	3	3	3	2	2	1	1	7.5	5			2	1	2
2	1970	30	2015	2015	2015	1	1	2	2	2	2	2	2	2	3	3	4	4	1	2		2		1	4	3	1	1	3	2	5	5	7	6	2	2	2	2	2	2	1	1	5	5			2	1	2
2	1940	70	2016	2016	2016	1	1	2	2	2	2	2	2	2	3	3	4	3	3	1	56	2		1	1	3	1	1	3	2	5	5	7	6	2	2	2	2	2	2	2	2			1	3	2	1	2
2	1970	40	2015	2017	2017	2	2	2	1	2	2	2	2	2	3	3	4	4	3	1	40	2		1	1	3	1	1	1	1	3	1	1	3	2	2	2	2	2	2	1	1	10	7.5	1	3	2	1	2
1	1930	80	2015	2015	2015	1	2	2	2	2	2	2	2	2	2	1	2	0	4	1	0.5	2		2	1	3	3	1	3	2	5	6	7	7	2	2	2	2	2	2	1	2					2	1	2
1	1960	50	2016	2016	2016	1	1	2	2	2	2	2	2	2	2	1		0	1	1	2.5	2		3	1	3	2	1	3	2	5	6	7	7	2	2	2	2	2	2	2	2					2	1	2
1	1950	60	2015	2015	2015	1	2	2	2	2	2	2	2	2	2	2	4	5	1	1	112.1	2		1	1	3	1	1	3	2	5	6	7	7	2	2	2	2	2	2	1	2			1	3	1	1	2
2	1960	50	2015	2015	2015	1	1	2	2	2	2	2	1	2	4	2	8	6	3	1	63.7	2		1	1	3	1	1	1	1	2	1	6	5	2	2	2	2	2	2	1	2			1	2	2	1	2
2	1950	50	2016	2016	2016	1	1	2	2	2	2	2	2	2	2	2	6	5	1	1	21.9	2		2	1	3	2	1	3	2	5	6	7	7	2	2	2	2	2	2	2	2			1	3	2	1	2
2	1930	80	2014	2013	2015	2	1	2	2	2	2	2	2	2	2	2	2	2	4	1	4.5	2		3	1	3	3	1	3	2	5	6	7	7	2	2	2	2	2	2	2	2					2	1	2
1	1940	70	2015	2014	2015	2	1	2	2	2	2	2	2	2	2	10	1		7	1	3.8	2		3	1	3	3		5	3	5	6	7	7	3	3	3	3	3	3	2	2
2	1930	80	2014	2014	2015	1	1	2	2	2	2	2	2	2	5	4	5	5	4	1	67	2		3	1	3	3	1	3	3	5	6	7	7	2	2	2	2	2	2	2	1		5			2	1	2
1	1950	60	2014	2005	2016	1	1	2	2	2	2	2	2	2	2	1	4	0	3	1	0.4	2		3	1	3	3	1	3	3	5	6	7	7	2	2	1	2	2	2	2	2					2	1	2
2	1940	60	2015	2015	2015	1	2	2	2	2	2	2	2	2	2	1	3	0	3	1	9.3	2		3	1	3	4		1	1	2	1	3	7	2	2	2	2	2	2	1	1	20	1	1	0	2	1	2
1	1930	70	2013	2013	2016	2	1	2	2	2	2	2	2	2	2	10	3		5	1	0.4	2		3	1	3	3	1	1	2	4	6	6	7	2	2	2	2	2	2	2	2					2	1	2
1	1970	40	2013	2015	2015	1	1	2	2	2	2	2	2	2	2	2	3	2	1	2		2		3	4	3	1	1	3	2	5	6	7	7	2	2	2	2	2	2	1	1	20	2	1		2	1	2
2	1950	60	2014	2016	2016	1	2	2	2	1	2	1	2	2	9	10			7	1	68	2		3	1	4	4	1	3	2	5	6	7	7	3	3	3	3	3	3	2	2
2	1960	40	2014	2017	2017	1	2	2	2	2	2	2	2	2	2	2	3	3	3	1	1.7	2		3	1	3	2	1	3	2	5	6	7	7	2	1	2	2	2	2	1	2					2	1	2
2	1930	80	2017	2017	2017	1	1	2	1	2	2	2	2	2	6	4	11	3	5	1	7.4	2		1	1	3	1	1	3	2	5	6	7	7	2	2	2	2	2	2	1	1	15	10	1		2	1	1
1	1970	40	2016	2016	2016	1	2	2	2	2	2	2	2	2	4	4	10	6	1	1	50	2		1	1	3	3	1	3	1	2	3	6	6	2	2	2	2	2	2	2	1	40	10	1	4	2	1	1
1	1940	60	2016	2016	2016	1	2	2	2	2	2	2	2	2	2	2	3	3	4	1	0.6	2		2	1	3	3	1	3	2	5	6	7	7	2	2	2	2	2	2	1	2					2	1	2
1	1940	70	2014	2015	2015	1	2	2	2	2	2	2	2	2	2	2	5	5	4	1	0.4	2		2	1	3	3	1	3	2	5	6	7	7	2	2	2	2	2	2	1	2					2	1	2
2	1950	60	2016	2016	2016	1	2	2	2	2	2	2	2	2	5	5	5	5	3	1	200	2		1	1	3	3	1	1	1	2	1	6	6	2	2	1	2	2	2	2	1	20	20	1	6	2	1	2
1	1960	40	2015	2015	2015	2	2	2	2	2	2	2	1	2	2	10	2		7	2		2		2	4	3	1	1	3	2	5	6	7	7	2	2	2	2	2	2	1	1	5				2	1	2
2	1930	80	2016	2017	2017	1	2	2	2	2	2	2	2	2	2	2	5	5	4	1	11	2		2	1	3	4	1	1	2	5	6	7	7	2	1	2	2	2	2	2	1	20	15			2	1	2
2	1920	80	2015	2015	2015	1	2	2	2	2	2	2	2	2	2	10	5		4	1	2.6	2		2	1	3	3	1	3	2	5	6	7	7	2	2	2	2	2	2	2	1	10	0			2	1	2
1	1960	40	2017	2017	2017	1	2	2	2	2	2	2	2	2	6	6	8		1	1	30	2		1	1	3	3	1	1	1	2	1	6	6	2	2	2	2	2	2	2	1	30	15	1	4	2	1	1
2	1960	40	2014	2014	2015	1	2	2	2	2	2	2	2	2	3	3	7	8	3	2		2		1	4	3	1	1	3	2	5	6	7	7	2	2	2	2	2	2	1	1	30	12.5			2	1	2
2	1950	60	2016	2016	2016	1	2	2	2	2	2	2	2	2	3	10	9		7	2		2		2	4	3	1	1	3	2	5	6	7	7	2	2	2	2	2	2	1	1	30		1		2	1	2
1	1920	90	2016	2016	2016	1	2	2	2	2	2	2	2	2	3	10	7		7	1	1.4	2		1	1	3	4	1	3	2	5	6	7	7	2	2	2	2	2	2	2	2					2	1	1
2	1960	50	2016	2016	2016	1	2	2	2	2	2	2	2	2	2	2	4	4	1	1	40	2		2	1	3	4	1	3	2	5	6	7	7	2	2	2	2	2	2	2	1	20	15	1	3	2	1	2
1	1940	70	2017	2017	2017	2	1	2	2	2	2	2	2	2	2	2	2	2	3	1	1	2		3	1	3	3	1	3	2	5	6	7	7	2	2	2	2	2	2	1	2					2	1	2
1	1980	30	2016	2017	2017	1	1	2	2	2	2	2	2	2	2	2	6	1	1	1	0.4	2		2	1	2	3		3	2	5	6	7	7	4	4	4	4	4	4	2	1	10	10			2	1	2
2	1980	20	2016	2016	2016	1	2	2	2	2	2	2	2	2	4	1	6	0	1	1	117	2		1	1	3	3	1	2	1	3	2	7	7	2	2	2	2	2	2	1	1	10	5	2	250	2	1	1
2	1930	70	2016	2017	2017	1	2	2	2	2	2	2	2	2	2	2	1	0	3	1	73.7	2		3	1	3	3	1	3	2	5	6	7	7	2	2	2	2	2	2	1	2					2	1	2
2	1940	50	2003	2017	2017	1	2	2	2	2	2	2	2	2	3	2			3	1	0.3	2		1	1	2	1	3		2	5	6	7	7	2	2	2	2	2	2	1	1					2	1	2
1	1950	60	2016	2016	2016	2	2	2	2	1	2	2	2	2	4	10	8		1	1	0.3	2		2	1	3	1	1	2	2	5	6	6	6	2	2	2	2	2	2	1	1	10				2	1	2
2	1940	70	2016	2016	2016	1	2	2	2	2	2	2	2	2	6	2	11	1	4	1	3.5	2		1	1	2	1	1	2	2	5	5	6	6	2	2	2	2	2	2	2	2					2	3	1
2	1960	50	2015	2015	2015	1	1	1	1	2	2	2	2	2	4	4	12	10	3	1	200	2		1	1	3	1		3	2	5	6	7	7	1	2	2	2	2	2	1	1	30	30	1	3	2	1	1
1	1950	60	2016	2016	2016	1	1	2	2	2	2	2	2	2	2	2	4	1	4	1	35.2	2		1	1	3	1		3	2	5	6	7	7	2	2	2	2	2	2	1	2			1	3	2	1	2
2	1930	30	1965	2017	2017	1	1	2	2	2	2	2	2	2	9	9	23		5	2		2		1	4	3	1		3	2	5	6	7	7	2	2	2	2	2	2	2	1	20	20	1	3	2	4	1
2	2000	10	2016	2017	2017	1	2	2	2	2	2	2	2	2	4	4	7		2	1	117	2		1	1	3	1	3	2	3	5	5	7	7	2	2	2	2	2	2	1	1	10				2	1	2
2	1940	70	2016	2016	2016	1	1	2	2	2	2	2	2	2	2	2	4	1	3	1	15.2	2		1	1	3	1		3	2	5	6	7	7	2	2	2	2	2	2	1	1	20				2	1	2
1	1940	70	2017	2017	2017	1	2	2	2	2	2	2	2	2	2	2	3	2	4	1	4.7	2		2	1	3	1	1	3	2	5	6	7	7	1	2	2	2	2	2	1	2					2	1	2
1	1940	70	2016	2016	2016	1	1	2	2	2	2	2	2	2	2	2	2	1	4	1	0.9	2		2	1	3	1	1	3	2	5	6	7	7	2	2	2	2	2	2	1	2					2	1	2
1	1940	70	2017	2017	2017	2	1	2	2	2	2	2	2	2	6	1	10	0	3	1	1.2	2		1	1	3	1	1	3	2	5	6	7	7	2	1	2	2	2	2	2	1	25	22.5	1	3	2	1	1
2	1920	80	2010	2016	2016	1	2	2	2	2	2	2	2	2	2	10			3	1	162	2		3	1					3	5										2	2
1	2000	10	2016	2017	2017	1	1	2	2	2	2	2	2	2	2	1	6	0	2	1	4	2		2	1	3	1	2	3	2	5	6	7	7	2	2	2	2	2	2	1	1	20	10			2	1	2
2	1950	60	2017	2017	2017	1	1	2	2	1	2	2	2	2	8	2	7	2	3	1	77	2		3	1	3	1	1	1	1	2	1	1	1	2	2	2	2	2	2	2	1	20	7.5	1	2	2	3	2
1	1980	30	2015	2015	2015	2	1	2	2	2	2	2	2	2	2	2	3	0	1	2		2		2	4	3	1	1	3	2	5	6	7	7	2	2	2	2	2	2	1	1	20	5	1	3	2	1	2
2	1950	50	2016	2016	2016	2	1	2	2	2	2	2	2	2	2	2	3	3	8	1	12	2		3	1	4	4	1	1	1	2	1	1	4	4	4	4	4	4	4	1	1	20	5			2	1	2
2	1950	50	2014	2015	2015	1	2	2	2	2	2	2	2	2	2	1	3	0	1	1	24	2		1	1	4	1	1	1	1	2	1	2	2	2	2	2	2	2	2	2	1	5	3	1	2	1	1	2
1	1940	60	2015	2015	2015	2	1	2	2	2	2	2	2	2	2	2	4		1	1	0.4	2		2	1		2	2	3	2	5	6	7	7	2	2	2	2	2	2	2	1	5	5			1	1	2
2	1980	20	2008	2014	2015	1	1	2	2	2	2	2	2	2	4	3	8	6	1	2		1	15.7	1	2	3	3	2	2	2	5	6	7	7	2	2	2	2	2	2	2	1	10	3	1	3	1	4	2
2	1930	70	2006	2016	2016	2	1	2	2	2	2	2	2	2	3	2	3	2	3	1	0.3	2		2	1	3	3	2	3	3	5	6	7	7	2	2	2	2	2	2	1	1	5	5			1	1	2
1	1940	60	2016	2016	2016	1	1	2	2	2	2	2	2	2	4	2	4	2	8	1	1.5	2		1	1	1	1	3	3	3	5	6	7	7	2	2	2	2	2	2	2	1	10	3	1	3	1	2	2
2	1940	70	2016	2016	2016	1	2	2	2	2	2	2	2	2	6	2	7	0	3	1	25	2		3	1	3	1	2	3	2	5	6	7	7	2	2	2	2	2	2	1	1	10	4	1	3	1	2	2
1	1970	40	2013	2016	2016	1	2	2	2	2	2	2	2	2	2	2	1	1	1	2		2		1	4	2	3	2	3	3	5	6	7	7	2	2	2	2	2	2	1	1	5	5	1	3	1	1	2
1	1930	70	2013	2017	2017	1	1	2	2	2	2	2	2	2	2	2	5	2	8	1	3.8	2		2	1	2	1	2	3	3	5	6	7	7	1	2	2	2	2	2	2	2					1	1	2
1	1980	30	2014	2017	2017	2	1	2	2	2	2	2	2	2	2	2	1	1	1	1	14	2		1	1	1	3	2	4	3	5	6	7	7	2	2	2	2	2	2	2	2			1	2	2	1	2
2	1990	20	2016	2017	2016	1	2	2	2	2	2	2	2	2	2	2			2	2		2		2	4	2	1		3	3	5	6	7	7	3	3	3	3	3	3	1	2					2	1	2
1	1930	70	2017	2017	2017	1	1	2	2	2	2	2	2	2	8	10	21		6	1	55	2		1	1	3	1	1	3	2	5	6	7	7	2	2	2	2	2	2	1	1	30	15			2	1	1
2	1940	70	2017	2017	2017	1	2	2	2	2	2	1	2	2	4	3	7	4	3	1	28	2		1	1	3	1	1	3	2	5	6	7	7	2	2	2	2	2	2	1	1	15	8			2	1	2
1	1940	70	2015	2015	2015	2	2	2	2	1	2	2	2	2	8	4	7	3	4	1	49	2		1	1	3	1	1	1	1	1	5	6	7	2	2	2	2	2	2	1	2					2	1	1
2	1960	50	2015	2016	2016	2	2	2	1	1	2	1	2	2	6	3	4	1	3	1	16	2		1	1	3	1	1	3	2	5	6	7	7	2	2	2	2	2	2	1	1	45	5	1	3	2	1	2
1	1960	50	2014	2015	2015	1	1	2	2	2	2	2	2	2	4	1	16	3	1	1	230	2		1	1	3	1	3	1	1	3	1	2	4	2	2	2	2	2	2	1	1	60	7	2	0	2	3	1
1	1960	50	2017	2017	2017	1	1	2	2	2	2	2	2	2	2	2	5	5	1	1	15	2		2	1	2	3	1	3	2	5	6	7	7	2	2	4	4	2	2	1	1	5	5			2	1	2
1	1940	60	2017	2017	2017	2	2	2	2	1	2	2	1	2	9	2	24	1	5	2		1	150	1	2	3	1		3	2	5	6	7	7	2	2	2	2	2	2	1	1	50	20			1	3	1
2	1960	50	2016	2017	2017	1	2	2	2	2	2	2	2	2	2	2	4	0	3	1	33	2		1	1	3	1	1	1	1	2	1	1	3	2	2	2	2	2	2	1	1	10	5	1	3	2	1	2
1	1960	50	2017	2017	2017	2	2	2	2	2	2	2	1	2	5	3	8	1	1	1	33	2		1	1	3	1	1	1	1	3	1	1	4	2	2	2	2	2	2	1	1	60	15	1	3	2	1	2
2	1990	20	2016	2017	2017	1	2	2	2	2	2	2	2	2	6	4		7	1	2		2		1	4	3	1		2	1	3	2	1	7	2	2	2	2	2	2	1	1	10	7.5			2	1	1
1	1950	50	2015	2015	2015	1	1	2	2	2	2	2	2	2	5	3	10	2	1	1	31	2		1	1	3	1	1	3	2	5	6	7	7	2	2	2	2	2	2	1	1	10	10		3	2	1	2
1	1930	70	2015	2018	2016	1	1	2	2	2	2	2	1	2	3	3	10	5	1	1	51	2		1	1	3	1	1	3	2	5	6	7	7	2	2	2	2	2	2	1	1	15	15	1		2	1	2
1	1930	80	2016	2017	2017	1	2	2	2	2	2	2	2	2	2	10	2		7	1	0.4	2		2	1	3	1	1	3	2	5	6	7	7	2	2	2	2	2	2	2	2					2	1	2
1	1950	50	2016	2016	2016	1	2	2	2	2	2	2	2	2	2	10	2		1	1	1.8	2		2	1	3	3		5	2	5	6	7	7	2	2	2	2	2	2	1	2					2	1	2
1	1950	60	2016	2016	2016	1	2	2	2	2	2	2	2	2	2	2	2	2	1	1	18	2		2	1	3	1	1	3	2	5	6	7	7	2	2	2	2	2	2	1	2					2	1	2
2	1940	60	2016	2017	2017	2	2	2	2	2	2	1	1	2	5	10	8		7	1	280	2		1	1	3	1	1	3	2	5	6	7	7	2	2	2	2	2	2	1	1	20		1		2	1	1
2	1930	80	2017	2017	2017	1	2	2	2	2	2	2	2	2	3	1	2	0	4	1	2.7	2		1	1	3	1	1	1	1	2	1	1	2	2	2	2	2	2	2	1	1	10	5	1	3	2	1	2
1	1930	80	2016	2017	2017	2	2	2	2	2	2	1	2	2	3	1	3	0	4	1	46	2		1	1	3	1	1	3	2	5	6	7	7	2	2	2	2	2	2	1	1	20	5	1	3	2	1	2
2	1950	60	2017	2017	2017	2	2	2	2	2	2	2	1	2	5	3	6	3	3	1	220	2		1	1	3	1	2	1	1	1	1	2	3	2	2	1	2	2	2	2	1	12.5	12.5	1	3	2	1	2
1	1970	40	2017	2017	2017	2	2	1	1	1	2	2	2	2	6	4	7	1	1	1	110	2		1	1	3	1	1	2	1	3	2	7	7	2	2	2	2	2	2	1	1	15	15	1	3	2	1	1
2	1950	60	2015	2016	2016	1	1	2	2	2	2	2	2	2	6	3	8	2	3	1	170	2		1	1	3	1	1	3	2	5	5	7	7	2	2	2	2	2	2	1	1	20	13			2	3	2
2	1960	40	2016	2016	2016	1	2	2	1	1	2	2	2	2	8	3			4	1	28	2		1	1	3	1	1	1	1	2	1	1	5	2	2	2	2	2	2	2	1	60	10	1	3	2	1	1
2	1940	60	2015	2015	2015	1	2	2	2	2	2	2	2	2	2	2			3	1	5.3	2		1	1		1	1	1	1	2	1	1	1	2	2	2	2	2	2	1	2					2	1	2
2	1940	70	2016	2016	2016	1	2	2	2	2	2	2	2	2	2	1	3		3	1	0.7	2		3	1	3	3	1	3	2	5	6	7	7	2	2	2	2	2	2	1	2					2	1	2
2	1950	60	2014	2015	2015	1	2	2	2	2	2	2	2	2	9	3	24	1	3	1	77	2		1	1	3	1	1	1	1	2	1	2	4	2	2	2	2	2	2	1	1	40	7			1	2	1
2	1990	20	2016	2017	2017	2	2	2	1	2	2	2	2	2	3	3	2	2	1	1	620	2		1	1	3	1	1	3	1	3	3	7	7	2	2	2	2	2	2	2	1	5				2	1	1
2	1950	60	2015	2017	2017	1	2	2	2	2	2	2	2	2	3	3	5	5	3	2		2		1	4	3	1	1	3	2	5	6	7	7	2	2	2	2	2	2	1	1	10	5			2	1	2
2	2000	10	2017	2017	2017	1	2	2	2	2	2	2	2	2	4	4	6	6	2	1	56	2		1	1	3	3	2	3	2	5	6	7	7	2	2	2	2	2	2	2	1	45	45			1	1	1
2	1970	30	2015	2015	2015	2	2	2	2	2	1	2	2	2	4	1	12	0	3	1	18.2	2		1	1	3	1	1	3	2	5	5	7	7	2	2	2	2	2	2	1	1	30	17.5	1	1	2	3	2
2	1950	60	2016	2016	2016	1	2	2	2	2	2	2	2	2	2	2	4	1	3	1	17.6	2		1	1	3	1	3	1	1	2	1	6	5	2	2	2	2	2	2	1	2			1	3	2	1	2
1	1950	50	2011	2016	2016	1	2	2	2	2	2	2	2	2	4	2		1	1	2		2		1	4	2	1	1	3	2	5	6	7	7	2	2	2	2	2	2	1	1	30		1	3	2	2	2
2	1960	50	2013	2014	2015	1	2	2	2	2	2	2	2	2	4	2	3	1	3	1	27	2		1	1	3	1	1	1	1	3	1	2	4	2	2	2	2	2	2	1	1	15	0	1	3	2	1	2
2	1940	70	2013	2016	2016	1	2	2	2	2	2	2	2	2	2	1	2	0	3	1	0.9	2		3	1	2	2	1	3	2	5	6	7	7	2	2	2	2	2	2	1	2					2	1	2
2	1940	70	2016	2016	2016	1	2	2	2	2	2	2	2	2	3	1	8	0	3	1	1.8	2		2	1	3	1	1	3	2	5	6	7	7	4	4	4	4	4	4	1	2			1	3	2	1	2
1	1940	60	2016	2016	2016	1	2	2	1	1	2	2	2	2	6	2	7	1	4	1	68	2		1	1	3	1	1		1	2	3	7	7	2	2	2	2	2	2	1	2			1	3	2	4	1
1	1950	60	2017	2017	2017	1	2	2	2	2	2	2	2	2	2	1	4	0	1	1	2.5	2		1	1	3	1	1	3	3	5	6	7	7	2	2	2	2	2	2	2	1	30	5	1	3	2	1	2
1	1950	60	2017	2017	2017	1	2	2	2	2	2	2	2	2	3	2	6	1	1	1	2.1	2		2	1	3	1	1	3	2	5	6	7	7	2	1	2	2	2	2	2	1	30	12.5	1	3	2	1	2
2	1940	70	2017	2017	2017	1	2	2	2	2	2	2	2	2	2	2	2	0	3	1	5.1	2		2	1	3	1	1	4	2	5	6	7	7	2	1	2	2	2	2	1	2					2	1	2
1	1940	70	2017	2017	2017	1	2	2	2	2	2	2	2	2	2	1	3	0	1	1	2.1	2		3	1	3	4	1	3	2	5	6	7	7	2	1	2	2	2	2	1	2			1	3	2	1	2
2	1990	20	2014	2017	2017	1	1	2	2	2	2	2	2	2	3	2	3	1	1	2		2		1	4	3	1	1	3	2	5	6	7	7	2	2	2	2	2	2	1	1	20	10	1	3	2	1	2
2	1970	40	2015	2017	2017	1	1	2	2	2	2	2	2	2	2	2	4	1	1	1	21.4	2		3	1	3	3	1	3	2	5	6	7	7	2	2	2	2	2	2	1	2					2	1	2
1	1940	70	2017	2017	2017	1	2	2	2	2	2	2	2	2	2	1	3	0	3	1	14.3	2		2	1	3	3	3	1	1	3	1	1	6	2	2	2	2	2	2	1	2			1	1	2	1	2
2	1950	60	2015	2015	2015	1	2	2	2	2	2	2	2	2	3	3	5	2	1	1	22.4	2		1	1	3	3	1	1	1	2	1	1	3	2	2	2	2	2	2	1	2			1	3	2	1	1
2	1950	60	2015	2015	2015	1	2	2	2	2	2	2	2	2	2	2	3	1	3	1	0.4	2		3	1	3	2	1	3	2	5	6	7	7	2	2	2	2	2	2	1	2			1	2	2	1	2
1	1970	40	2015	2015	2015	1	2	2	2	2	2	2	2	2	2	1	3	0	1	1	45.6	2		1	1	3	1	1	1	1	2	1	2	2	2	2	2	2	2	2	2	1	40	8	1	3	2	3	1
1	1950	50	2015	2015	2015	1	1	2	2	2	2	2	2	2	4	1	6	0	1	1	14.6	2		1	1	3	1		3	2	5	6	7	7	2	2	2	2	2	2	1	1	35	0	1	3	2	3	1
2	1940	60	2014	2015	2015	1	2	1	1	1	1	1	1	2	8	4	16	2	3	1	213.1	2		1	1	3	1		3	2	5	6	7	7	2	2	2	2	2	2	2	1	35	10	1	3	2	3	1
2	1940	70	2017	2017	2017	1	1	1	1	1	1	1	1	1	9	3	24	1	3	1	51.8	2		1	1	3	3		1	1	3	1	1	3	2	2	2	2	2	2	1	2			1	3	2	3	1
1	1960	40	2017	2017	2017	2	2	2	2	2	2	2	2	2	5	5	10	10	5	2		2		1	4	3	3		3	2	5	6	7	7	2	2	2	2	2	2	2	1	40	30	1	3	2	2	2
1	1940	60	2007	2015	2015	1	2	2	1	1	2	2	2	2	6	3			4	1	140	2		1	1	3	1	1	3	3	5	6	7	7	2	1	2	2	2	2	1	1	50	2	1	3	2	2	2
2	1970	30	2010	2016	2016	1	2	2	2	2	2	2	2	2	3	10			1	1	1	2		1	1	3	1	1	3	2	5	6	7	7	2	3	3	2	2	2	1	2			1	3	2	1	2
2	1940	60	2016	2017	2017	2	2	2	2	2	2	2	2	2	2	2			3	1	0.3	2		2	1	3	3	2	1	2	5	6	7	7	2	1	2	2	2	2	1	2					2	1	2
2	1940	60	2015	2017	2017	1	2	2	2	2	2	2	2	2	3	2	3	3	3	1	1.2	2		1	1	1	1	1	3	2	5	6	7	7	2	2	2	2	2	2	2	2			1	3	2	1	2
1	1940	60	2015	2016	2015	1	1	2	2	2	2	2	2	2	3	2	4	2	4	1	0.4	2		1	1	4	4		3	2	5	6	7	7	2	2	2	2	2	2	1	2			1	3	2	1	2
1	1940	70	2016	2016	2016	1	2	2	2	2	2	2	2	2	3	3	6	4	1	1	24	2		1	1	3	3		3	2	5	6	7	7	4	4	4	4	4	4	1	1	20	12	1	0	2	1	2
1	1950	60	2017	2017	2017	2	1	2	2	2	2	2	2	2	2	2	2	1	4	2		2		1	4	3	3		3	2	5	6	7	7	2	2	2	2	2	2	1	2					2	1	2
2	1930	70	2016	2017	2017	2	2	2	2	1	2	2	2	2	3	2	5	2	4	1	5.1	2		1	1	2	1	2	1	1	1	1	1	2	2	2	2	2	2	2	1	2			1	2	2	1	2
2	1930	80	2017	2017	2017	2	1	2	2	2	2	2	2	2	2	2	2	1	4	1	28	2		1	1	3	1	1	3	3	5	6	7	7	2	2	2	2	2	2	1	2			1	3	2	1	2
2	1940	60	2016	2017	2017	1	1	2	2	2	2	2	2	2	10	10			8	1	19	2		1	1	3	1	1	3	2	5	6	7	7	2	1	2	2	2	2	1	1	10	8	1	3	2	1	2
1	1950	60	2016	2016	2016	1	1	2	2	2	2	2	2	2	2	2	6	6	4	1	0.6	2		2	1	2	1	1	3	2	5	6	7	7	2	1	2	2	2	2	1	1		8	1	3	2	1	2
1	1940	60	2017	2017	2017	2	1	2	2	2	2	2	1	2	3	2	5	1	1	1	35	2		1	1	3	1	1	3	3	5	6	7	7	4	4	4	4	4	4	2	1	35	5	1	3	2	1	2
1	1960	50	2014	2015	2015	1	1	2	2	2	2	2	2	2	2	2	4	2	1	1	0.8	2		1	1	3	3	3	3	2	5	6	7	7	2	2	2	2	2	2	1	2			1	3	2	1	2
1	1940	60	2017	2017	2017	2	2	2	2	2	2	2	1	2	9	3	21	2	4	1	120	2		1	1	3	3		1	1	2	1	2	7	2	2	2	2	2	2	1	1	50	15	1	3	1	2	2
1	1960	50	2017	2017	2017	1	1	2	2	2	2	2	1	2	3	2	9	2	1	1	11.2	2		1	1	3	3		3	3	5	6	7	7	2	1	1	2	2	2	1	2					2	1	2
1	1970	40	2016	2016	2016	1	1	2	2	2	2	2	1	2	3	3	4	2	1	1	73	2		1	1	4	1	1	3	2	5	6	7	7	2	2	2	2	2	2	2	1			1		2	1	2
1	1950	60	2015	1999	2017	2	2	2	2	1	1	2	2	1	4	4	13	10	4	1	0.5	2		2	1	2	1	1	3	2	5	6	7	7	2	2	2	2	2	2	2	1	15	0	3	0	2	1	1
2	1940	60	2006	2016	2016	2	1	2	2	2	2	2	2	2	4	10	8	7	4	1	3.3	2		2	1	3	1		3	2	5	6	7	7	2	1	2	2	2	2	1	1	10	5			2	1	1
2	1960	50	2014	2015	2015	2	1	2	2	2	2	2	2	2	2	2	2	1	1	1	2.5	2		2	1	3	3	1	4	2	5	6	7	7	2	2	2	2	2	2	1	2					2	1	2
2	1970	30	2015	2015	2015	2	1	2	2	2	2	2	2	2	9	4	24	2	1	1	260	2		3	1	3	1	1	1	1	2	1	3	5	2	2	2	2	2	2	1	1	30	11	1	3	2	2	1
1	1950	50	2014	2015	2015	2	1	2	2	2	2	2	2	2	2	2	3	2	1	1	23	2		1	1	3	1		3	2	5	6	7	7	2	2	2	2	2	2	1	1	10	5			1	1	2
1	1970	40	2015	2016	2016	1	2	2	2	2	2	2	2	2	3	2	5	2	1	1	38	2		1	1	3	1	1	4	1	3	3	7	7	2	2	2	2	2	2	2	1	10	5			2	1	1
2	1970	40	2015	2016	2016	2	1	2	2	2	2	2	2	2	6	4	7	4	1	1	7	2		1	1	3	1		4	1	3	3	7	7	2	2	2	2	2	2	1	1	20	12.5	1	3	2	2	1
1	1940	60	2016	2017	2017	2	2	2	2	2	2	2	1	2	6	6	6	2	3	1	13	2		1	1	1	3	1	3	2	5	6	7	7	2	2	2	2	2	2	2	1	10	10			2	1	1
2	1950	60	2015	2016	2016	2	1	2	2	2	2	2	2	2	2	2	1	1	3	1	0.3	2		2	1	2	1	1	1	1	3	4	7	7	2	2	2	2	2	2	2	2					2	1	2
1	1990	20	2016	2016	2016	2	2	2	2	1	2	2	2	2	6	2	7	1	1	1	110	2		1	1	3	1		3	2	5	6	7	7	2	2	2	2	2	2	1	1	15	10	1	3	2	3	2
2	1930	50	1992	2017	2016	2	1	2	2	2	2	2	2	2	3	3	6	6	4	2		2		2	4	3	1	1	3	2	5	6	7	7	2	2	2	2	2	2	1	1	10	7.5			2	1	1
1	1950	50	2015	2017	2017	1	1	2	2	2	2	2	2	2	3	3	4	3	1	1	1.3	2		1	1	1	1	1	3	2	5	6	7	7	2	2	2	2	2	2	2	1	10	7	1	3	2	1	2
1	1950	60	2017	2017	2017	1	1	2	2	2	2	2	2	2	2	2	6	4	1	1	9.9	2		2	1	3	1	1	3	2	5	6	7	7	2	2	2	2	2	2	2	1	10	4			1	1	2
1	1980	30	2017	2017	2017	2	1	2	2	2	2	2	2	2	2	2	6	3	1	2		2		2	4	1	1	1	3	2	5	6	7	7	2	2	2	2	2	2	2	1	10	2			1	1	2
2	1970	30	2017	2017	2017	2	1	2	2	2	2	2	2	2	2	2	4	2	1	1	22	2		1	1	3	3	1	1	1	3	1	6	2	2	2	2	2	2	2	2	1	10	10			1	1	2
1	1950	60	2016	2017	2017	1	2	2	2	2	2	2	2	2	3	3	6	1	1	1	150	2		1	1	2	1	1	3	2	5	6	7	7	2	2	2	2	2	2	2	1	15	12	1	3	2	1	1
2	1960	50	2017	2017	2017	1	1	2	2	2	2	2	2	2	3	3	7	5	1	1	16	2		1	1	1	3	1	4	2	5	6	7	7	2	2	2	2	2	2	2	1	6	5	1	3	1	1	1
2	1990	20	2017	2017	2017	2	1	2	2	2	2	2	1	2	4	3	4	1	1	1	10	2		1	1	1	3	1	4	1	3	3	7	7	2	2	2	2	2	2	2	1	5	5			2	1	2
1	1950	60	2015	2016	2016	1	2	2	2	2	2	2	2	2	4	1	6		1	1	46.4	2		1	1	3	1	1	1	1	3	1	2	4	2	2	2	2	2	2	1	1	15	12.5	2	300	2	1	2
2	1940	70	2015	2016	2015	1	2	2	2	2	2	2	2	2	3	1	3	0	3	1	19.4	2		1	1	3	1		3	2	5	6	7	7	2	2	2	2	2	2	1	1	25	10	1	3	2	1	2
2	2000	10	2015	2015	2015	1	2	2	2	2	2	2	2	2	3	3			2	1	58	2		1	1	3	1	1	1	1	3	2	7	7	2	2	2	2	2	2	1	2					2	1	2
2	1990	20	2016	2016	2016	1	1	2	2	2	2	2	2	2	2	2			3	1	0.4	2		3	1	3	1	1	3	2	5	6	7	7	2	2	1	2	2	2	1	1	20	12.5			2	1	2
1	1980	20	2015	2015	2015	1	2	2	2	2	2	2	2	2	2	2			1	1	105	2		1	1	3	1	1	1	1	1	1	2	5	4	4	4	4	4	4	1	2					2	1	2
1	1940	70	2015	2016	2016	1	2	2	2	2	2	2	2	2	2	2			4	1	13.8	2		3	1	3	1	1	3	2	5	6	7	7	4	4	4	4	4	4	1	1	10	7.5			2	1	2
1	1980	30	2017	2017	2017	1	1	2	2	2	2	2	2	2	2	2	5	2	1	2		2		1	4	3	1		3	2	5	6	7	7	2	2	2	2	2	2	1	1	30	17.5			2	1	2
2	1980	30	2015	2015	2015	2	1	2	2	2	2	2	2	2	2	1	3	0	1	1	266	2		1	1	3	1	1	3	2	5	6	7	7	2	2	2	2	2	2	1	2					2	1	2
2	1980	30	2017	2017	2017	1	2	2	2	2	2	2	2	2	2	2	3	2	1	1	194	2		3	1	3	1		3	3	5	6	7	7	2	2	2	2	2	2	1	1	5	2			2	1	2
2	1980	30	2017	2017	2017	1	1	2	2	2	2	2	2	2	2	1	6	0	1	2		2		3	4	3	1		3	2	5	6	7	7	2	2	1	2	2	2	1	1	20	0			2	1	2
1	1940	70	2014	2015	2015	1	2	2	2	2	2	2	2	2	3	2	9	1	3	1	60.4	2		3	1	3	1		4	1	2	4	7	7	2	2	2	2	2	2	1	1	15	4	2	0	2	3	2
2	2000	10	2017	2017	2017	1	1	2	2	2	2	2	2	2	2	2	5	3	2	2		2		2	4	2	1		3	2	5	6	7	7	2	2	2	2	2	2	2	1	20	7.5			2	1	2
2	1970	40	2016	2017	2017	1	2	2	2	2	2	2	2	2	2	2			1	1	103	2		3	1	3	1	1	1	1	2	1	6	3	2	2	2	2	2	2	1	1	20		1	3	2	1	2
2	1980	30	2015	2015	2015	1	2	2	2	2	2	2	2	2	9	3			3	1	78.8	2		1	1	3	1	1	1	1	2	1	2	3	2	2	2	2	2	2	1	1	30	12	1	3	1	2	2
2	1940	70	2015	2015	2015	1	2	2	2	2	2	2	2	2	2	2			1	1	2.3	2		1	1	3	1		3	2	5	5	7	6	2	2	2	2	2	2	1	2					2	1	2
1	1940	60	2015	2016	2016	2	1	2	2	2	2	2	2	2	6	2	11		3	1	17.3	2		1	1	3	1	1	2	1	3	1	7	5	2	2	2	2	2	2	1	1	60		1	3	2	1	2
2	1930	70	2015	2015	2015	1	2	2	2	2	2	2	2	2	4	2	11		3	1	13.8	2		1	1	2	1		3	2	5	6	7	7	2	2	2	2	2	2	1	1	50		1	3	2	1	2
2	1980	1	1984	2015	2015	1	2	2	2	2	2	2	2	2	2	2	2		1	2		2		1	4	3	1		3	2	5	6	7	7	2	2	2	2	2	2	1	1	20				2	1	2
1	1970	40	2016	2016	2016	2	2	2	1	2	2	2	2	2	4	2	6		1	1	10.3	2		1	1	3	1	1	1	1	2	1	2	3	2	2	2	2	2	2	2	1	20				2	1	2
2	1930	80	2015	2015	2015	1	2	2	2	2	2	2	2	2	4	2	8		3	1	57.2	2		1	1	3	1		3	2	5	6	7	7	2	2	2	2	2	2	1	1	30				2	1	2
1	1960	50	2015	2015	2015	1	2	2	2	2	2	2	2	2	3	2			1	1	202	2		3	1	3	1		3	2	5	5	7	6	2	2	2	2	2	2	1	1	15				2	1	2
1	1970	30	2015	2015	2015	1	2	2	2	2	2	2	2	2	2	2			1	2		2		1	4	3	1		3	2	5	5	6	6	2	1	2	2	2	2	1	2					2	1	2
1	1950	50	2014	2017	2017	2	1	2	2	2	2	2	2	2	3	3	5	2	4	1	51.9	2		1	1	3	1	3	3	2	5	6	7	7	2	2	2	2	2	2	2	1	10	5	2	200	2	1	1
2	1940	70	2015	2015	2015	1	2	2	2	2	2	2	2	2	3	3	4	3	3	1	66.8	2		1	1	3	1	1	3	2	5	6	7	7	2	2	2	2	2	2	1	1	5	5	1	1	2	1	1
2	1930	80	2017	2017	2017	1	2	1	1	1	1	1	1	2	5	3	10	2	4	2		2		1	4	3	1	1	3	2	5	6	7	7	2	2	2	2	2	2	1	2			1	1	2	1	2
2	1950	60	2015	2015	2015	1	2	2	2	2	2	2	2	2	2	1	2	0	1	1	14	2		2	1	2	1	1	1	1	2	1	1	2	2	2	2	2	2	2	2	1	40	2	1	1	2	1	2
1	1940	70	2015	2015	2015	1	2	1	2	1	2	1	1	2	5	1	5	0	8	1	150	2		1	1	2	1	1	1	1	2	1	2	2	2	2	2	2	2	2	2	1	30	1	1	1	2	1	2
1	1970	40	2015	2016	2016	1	1	2	2	2	2	2	2	2	2	1	2	0	1	1	5.8	2		2	1	1	1	3	3	1	2	3	7	7	2	2	1	2	2	2	2	1	30	1	4	250	2	1	1
2	1960	50	2017	2017	2017	1	1	2	2	2	2	2	2	2	2	1	2	0	1	1	13	2		2	1	2	1	1	1	1	2	1	2	1	2	2	2	2	2	2	2	1	10	8	1	3	2	1	2
2	1940	70	2017	2017	2017	1	1	1	1	1	2	2	2	1	9	4	24	6	5	1	12	2		1	1	1	1	1	3	1	2	3	7	7	2	2	2	2	2	2	2	1	25	25	1	3	1	1	1
1	1970	40	2016	2016	2016	2	2	2	2	2	2	2	1	2	3	3	2	2	1	1	5.1	2		1	1	3	1	1	3	1	3	3	7	7	2	2	1	2	2	2	1	2					2	1	2
2	1970	40	2015	2016	2016	1	2	2	2	2	2	2	2	2	3	3	3	2	1	1	47	2		1	1	3	1	1	1	1	3	1	1	3	2	2	2	2	2	2	2	1	7.5	0	1	3	2	1	1
2	1990	20	2015	2015	2015	2	2	2	2	1	2	2	2	2	9	2		1	1	1	200	2		1	1	3	1		2	1	3	2	7	7	2	2	2	2	2	2	2	1	50	5			1	1	1
2	1960	50	2016	2016	2016	1	2	2	2	2	2	2	2	2	3	2	6	4	1	2		2		2	4	3	1		2	1	3	3	7	7	2	2	1	2	2	2	1	1	30	2			1	1	1
2	1990	20	2017	2017	2017	2	1	2	2	2	2	2	2	2	3	2	4	2	2	1	4.7	2		1	1	3	3	1	1	1	3	1	2	3	2	2	2	2	2	2	1	2					2	1	2
2	1970	40	2017	2017	2017	1	2	2	2	2	2	2	2	2	2	2	2	1	1	1	0.6	2		2	1	3	1	1	1	1	3	1	2	2	2	2	2	2	2	2	1	2					2	1	2
1	1980	30	2017	2017	2017	1	2	2	2	2	2	2	2	2	3	3	9	7	1	1	74.6	2		1	1	3	1	1	1	1	3	1	2	4	2	2	2	2	2	2	2	1	30	5	1	3	2	3	1
1	1950	50	2014	2015	2015	1	1	1	1	1	2	2	2	2	3	1	6	0	1	1	134	2		1	1	3	1	1	3	2	5	6	7	7	2	2	2	2	2	2	2	1		12.5			2	1	2
2	1950	60	2016	2016	2016	1	2	2	2	2	2	2	2	2	2	1	3	0	3	1	0.6	2		1	1	3	1	1	3	2	5	6	7	7	2	2	2	2	2	2	2	1	60	0			2	1	2
2	1940	70	2015	2015	2016	1	2	2	2	2	2	2	2	2	2	1	2	0	3	1	21	2		2	1	3	1	1	3	2	5	6	7	7	2	2	2	2	2	2	2	1	60	14			2	1	2
2	1950	50	2017	2017	2017	1	2	2	1	1	2	2	2	2	3	1	5	0	3	1	43.6	2		1	1	3	1	1		1	2	1	1	2	2	2	2	2	2	2	2	1	60	11.5			2	1	2
1	1950	60	2016	2016	2016	1	1	2	2	2	2	2	1	2	3	1	9	0	1	1	14.7	2		2	1	3	1	1	3	2	5	5	6	6	2	2	2	2	2	2	2	1	40	0	2	100	1	4	2
2	1950	20	1972	2016	2016	1	1	2	2	2	2	2	1	2	3	3	8	0	3	1	0.8	2		2	1	3	1	1		2	5	5	6	6	2	2	2	2	2	2	1	1	35	10	1	3	1	1	2
2	1930	80	2017	2017	2017	1	2	2	2	2	2	2	2	2	6	2	13	3	3	1	41.2	2		1	1	3	1	1	3	2	5	5	6	6	2	2	2	2	2	2	2	1	30	20	1	3	2	1	1
2	1930	70	2017	2017	2017	2	1	2	2	2	2	2	2	2	2	2	5	1	3	1	3.9	2		2	1	3	1	1	3	2	5	5	6	6	2	2	2	2	2	2	2	1	15	5	1	3	2	1	2
2	1960	40	2016	2014	2016	2	2	2	2	2	2	2	2	2	9	1		0	3	1	16	2		3	1	3	3	1	1	1	2	1	3	4	2	2	2	2	2	2	2	1	50	12.5	1		2	1	1
2	1950	50	2016	2016	2016	1	2	2	2	2	2	2	2	2	2	2	3	3	3	1	7	2		1	1	3	1	1	3	2	5	6	7	7	2	2	2	2	2	2	1	2					2	1	2
1	1940	70	2017	2017	2017	2	2	2	1	2	2	2	2	2	4	4	7		7	1	2.1	2		1	1	3	1		3	2	5	6	7	7	2	2	2	2	2	2	1	2					2	1	2
1	1920	80	2015	2015	2015	2	1	2	2	1	2	2	2	1	8	4			4	1	45.2	2		1	1	3	1	1	3	2	5	5	7	7	2	2	2	2	2	2	1	1	5		1		2	1	1
1	1970	30	2015	2015	2015	1	1	2	2	2	2	2	2	2	7	5			1	2		2		2	4	4	1	2	2	2	5	6	7	7	2	2	2	2	2	2	1	1	30		1	3	2	2	1
1	1980	30	2015	2015	2015	2	2	2	1	1	2	2	2	2	4	10	3		1	1	27.6	2		1	1	3	1	1	1	1	2	1	1	2	2	2	2	2	2	2	1	1	30		1	3	2	1	1
1	1950	50	2015	2016	2016	1	2	2	2	2	2	2	2	2	6	10			1	1	32	2		1	1	3	1	1	3	2	5	6	7	7	2	2	2	2	2	2	1	2			1	2	2	1	2
2	1950	50	2017	2017	2017	1	2	2	2	2	2	2	1	2	3	3			3	1	6.1	2		1	1	3	1	3	1	1	3	1	2	3	2	2	2	2	2	2	1	1	10		1	1	2	1	2
1	1930	70	2013	2017	2017	2	1	2	2	2	2	2	2	2	2	2			4	1	22.4	2		1	1	3	2	1	3	2	5	6	7	7	2	2	2	2	2	2	1	2					2	1	2
2	1980	30	2015	2017	2016	2	1	2	2	1	2	2	2	2	4	1	10	0	3	1	59	2		1	1	4	1	1	1	1	2	1	1	5	2	2	2	2	2	2	1	1	20	2	1	1	2	3	2
2	1950	60	2014	2015	2015	1	2	2	2	2	2	2	2	2	9	2	23	0	3	1	230	2		1	1	4	1	1	1	1	2	1	2	3	2	2	2	2	2	2	1	1	20	9	2	300	2	1	1
2	1960	50	2015	2015	2015	1	2	2	2	2	2	2	2	1	9	2	24	1	1	1	56	2		3	1		1	1	1	1	3	1	2	4	2	2	2	2	2	2	1	1	30	5	1	3.5	2	3	1
2	1950	60	2015	2015	2015	1	2	2	2	2	2	2	2	2	2	10	3		7	1	19.6	2		3	1	4	1	1	1	2	5	6	7	7	2	2	2	2	2	2	2	2					2	1	2
1	1940	70	2015	2015	2015	1	1	2	1	2	2	2	1	2	5	5	7	9	6	1	60	2		3	1	4	1	1	1	2	5	6	7	7	2	2	2	2	2	2	1	1	15	10	1	3	2	1	1
1	1950	60	2014	2016	2016	1	2	2	2	2	2	2	2	2	2	10	3		1	1	20	2		2	1	4	1	1	3	3	5	6	7	7	2	2	2	2	2	2	1	2					2	1	2
1	1950	60	2014	2017	2017	1	1	2	2	1	2	2	2	2	4	4	6		8	1	14.2	2		1	1	4	1	1	3	3	5	6	7	7	2	2	2	2	2	2	1	1	5	5	1	4	2	1	2
2	1940	70	2016	2016	2016	1	2	2	2	2	2	1	2	2	6	10	2		7	1	47	2		2	1	3	2	1	1	1	3	1	2	3	2	2	2	2	2	2	2	1	10				2	1	2
2	1990	20	2016	2016	2016	1	2	1	2	1	2	2	2	2	6	1		0	3	1	52	2		1	1	4	1	1	3	1	3	3	7	7	2	2	2	2	2	2	2	1	20	8			2	1	1
1	1960	40	2014	2015	2015	1	2	2	2	2	2	2	2	2	4	4	7	3	1	1	100	2		1	1	3	3	3	1	1	2	1	2	6	2	2	2	2	2	2	1	1	20	20	1	3	2	1	2
2	1940	70	2015	2015	2015	1	2	2	2	2	2	2	2	2	3	3	5	3	3	2		2		1	4	3	1	1	3	2	5	6	7	7	2	2	2	2	2	2	1	1	10	10		3	2	1	2
2	1950	60	2015	2015	2015	1	2	2	2	2	2	2	2	2	2	2	3	2	3	1	9.2	2		2	1	3	3	1	3	2	5	6	7	7	2	2	2	2	2	2	1	2				3	2	1	2
2	1960	50	2015	2016	2016	1	2	2	1	2	2	2	2	2	3	3		2	3	1		2		3	1	3	3	1	3	2	5	6	7	7	2	1	2	2	2	2	1	1	10	0		3	2	1	2
2	1930	80	2015	2016	2016	2	2	2	2	2	2	1	2	2	3	3			4	2		2		2	4	3	1	1	3	2	5	6	7	7	2	2	2	2	2	2	1	2				3	2	1	2
1	1930	70	2016	2016	2016	1	2	2	2	2	2	2	2	2	3	3	7	3	3	1	39	2		1	1	3	1	1	1	1	2	1	1	1	2	2	2	2	2	2	1	1	50	10		3	2	1	1
2	1960	50	2017	2017	2017	1	2	2	2	2	2	2	2	2	2	2	3	2	3	1	58	2		1	1	3	3	1	1	1	2	1	2	2	2	2	2	2	2	2	1	2				3	2	1	2
1	1950	60	2017	2017	2017	1	2	2	2	2	2	2	2	2	2	2	3	1	1	1	4.6	2		2	1	3	1	1	3	2	5	6	7	7	2	2	2	2	2	2	1	2				3	2	1	2
2	2010	1	2014	2015	2015	1	2	2	2	2	2	2	2	2	2	2	3	2	2	1	0.5	2		2	1	2	1	2	3	2	5	6	7	7	2	2	2	2	2	2	1	1	2	0.8			1	1	2
1	1940	70	2014	2011	2017	1	2	2	2	2	2	2	2	2	2	1	1	0	4	1	2.5	2		3	1	3	3	1	1	1	2	1	2	4	2	2	2	2	2	2	2	2					2	1	2
2	1960	50	2016	2016	2016	1	2	2	2	2	2	2	2	2	3	1	6	2	3	1	25.1	2		1	1	3	1	1	3	1	2	3	6	6	2	2	2	2	2	2	1	1	50	10			2	1	2
1	1950	50	2014	2016	2016	2	1	2	2	2	2	2	2	2	3	2	7	2	4	1	28.1	2		1	1	3	1	1	3	1	2	3	6	6	2	2	2	2	2	2	2	1	50	15			2	1	2
2	1970	30	2016	2017	2017	1	1	2	2	2	2	2	1	2	3	2	3	1	3	1	2.3	2		1	1	3	1	1	3	2	5	6	7	7	2	2	2	2	2	2	1	2					2	1	2
1	1940	70	2016	2016	2016	1	1	2	2	2	2	2	2	2	3	3	5	2	4	1	46.9	2		1	1	3	1	3	3	1	4	3	7	7	2	2	2	2	2	2	1	2			1	3	2	1	1
1	1930	80	2016	2016	2016	1	2	2	2	2	2	2	2	2	3	3	3	3	4	2		2		1	4	3	3	1	3	2	5	6	7	7	2	2	2	2	2	2	1	2					2	1	2
1	1950	60	2016	2016	2016	1	1	2	2	2	2	2	2	2	3	2	7	3	1	1	10.3	2		1	1	3	3		3	1	3	3	7	7	2	2	2	2	2	2	1	1	30	6.25	1	3	2	1	2
2	1960	50	2016	2017	2017	1	1	2	2	2	2	2	1	2	3	2		0	1	1	190.6	2		1	1	3	3		3	1	2	3	7	7	2	2	2	2	2	2	1	1	60	18.75			2	1	2
1	1930	70	2015	2015	2015	1	1	2	2	2	2	2	2	2	2	2	6	5	8	1	17.3	2		2	1	3	3		3	2	5	6	7	7	2	2	2	2	2	2	1	2					2	1	2
2	1940	60	2017	2017	2017	1	2	2	2	2	2	2	2	2	2	2			3	1	7.1	2		2	1	3	1		3	2	5	6	7	7	2	3	3	2	2	2	2	2					2	1	2
2	1980	30	2016	2017	2016	2	1	2	2	2	2	2	2	2	4	2			1	2		2		2	4	1	1		4	2	5	5	7	7	2	2	2	2	2	2	1	2					2	1	1
1	1960	40	2016	2016	2016	1	1	2	2	2	2	2	2	2	3	2			1	1	57	2		1	1	3	1		3	1	2	3	7	7	2	2	2	2	2	2	1	1	55	17.5	1	3	2	1	2
1	1940	60	2016	2016	2016	1	1	2	2	2	2	2	2	2	3	2			4	1	21.4	2		1	1	3	1		3	2	5	6	7	7	2	2	2	2	2	2	1	1	20	8			1	1	2
1	1940	60	2017	2017	2017	1	2	2	2	2	2	2	2	2	3	3		4	3	1	65.3	2		1	1	3	1		3	1	3	3	7	7	2	2	2	2	2	2	1	1	70	10	1	3	2	1	2
2	1960	40	2011	2011	2015	1	2	2	2	2	2	1	1	2	3	2	8	3	3	2		2		1	4	3	1	1	3	2	5	6	7	7	2	2	2	2	2	2	1	2					2	1	2
2	1970	40	2016	2016	2016	1	1	2	2	2	2	2	2	2	2	2	6	4	1	1	2.9	2		1	1	3	3	1	3	3	5	6	7	7	2	2	2	2	2	2	1	2					2	1	2
1	1930	80	2016	2016	2017	1	1	2	2	2	2	2	2	2	2	2	6	5	3	1	15	2		1	1	3	1	1	3	2	5	6	7	7	2	2	2	2	2	2	1	2					2	1	2
1	1960	40	2015	2016	2016	2	1	2	2	2	2	1	2	2	5	1	12	0	1	1	100	2		1	1	3	1	1		1	2	1	1	1	2	2	2	2	2	2	2	1	50	10			2	1	2
1	1950	60	2016	2017	2017	2	1	2	2	2	2	2	1	2	5	3	12	6	1	1	1.7	2		1	1	3	1	1		1	5	2	7	7	2	2	2	2	2	2	1	1	50	15	1	2	2	1	2
1	1950	50	2016	2016	2016	1	2	2	1	1	2	2	2	2	9	4	24	3	1	1	11	2		1	1	3	1	3	1	1	2	1	3	5	2	2	2	2	2	2	1	1	50	9	2		1	2	1
1	1930	80	2017	2017	2017	2	2	2	2	2	2	2	1	2	7	10	8		7	1	1.4	2		3	1	3	3		3	2	5	6	7	7	2	2	2	2	2	2	2	2					2	1	1
2	1940	70	2016	2016	2016	1	2	2	2	1	2	1	1	1	9	10	26		7	1	0.3	2		2	1	3	4	1	3	2	5	6	7	7	2	2	2	2	2	2	2	1	50				1	2	1
1	1950	60	2015	2015	2015	1	1	1	2	2	2	2	2	2	3	3		6	1	1	0.6	2		1	1	3	1		3	2	5	6	7	7	2	2	2	2	2	2	1	1	7.5	7.5			2	1	2
2	1960	40	2014	2015	2015	1	1	2	2	2	2	2	2	2	3	3	4	4	1	2		1	69	1	2	2	1		3	2	5	6	7	7	2	2	2	2	2	2	2	1	10	6			2	1	2
1	1950	60	2016	2016	2016	1	2	2	2	2	2	2	2	2	2	2	2	2	3	1	8.1	2		1	1	3	1		3	2	5	6	7	7	2	2	2	2	2	2	1	1	10	0			2	1	2
1	1950	60	2016	2017	2017	1	2	2	1	1	2	2	2	2	4	10			7	1	70.4	2		3	1	3	1		5	3	5	5	7	6	4	4	4	4	4	4	2	2					2	1	2
1	1940	70	2017	2017	2017	1	2	2	2	2	2	2	2	2	2	3	5	1	4	1	13.3	2		1	1	3	1		3	2	5	6	7	7	4	4	4	4	4	4	2	1	10				2	1	2
1	1940	60	2016	2016	2016	1	2	2	2	2	2	2	2	2	2	2	3	3	4	1	15.1	2		1	1	3	1		3	2	5	6	7	7	4	4	4	4	4	4	1	2					2	1	2
2	1960	50	2016	2017	2017	1	1	2	2	2	2	2	2	2	2	2	3	1	3	1	6.6	2		1	1	3	1		3	2	5	6	7	7	4	4	4	4	4	4	1	1	10	5			2	1	2
1	2010	1	2016	2017	2017	1	1	2	2	2	2	2	2	2	2	2	3	2	7	1	2.7	2		2	1	3	1	2	3	2	5	6	7	7	2	2	2	2	2	2	1	1	7.5	7.5	1	1.75	2	1	2
1	1940	60	2015		2015	2	1	2	2	2	2	2	2	2	2	1	3	0	8	1	33	2		3	1		4	1	3	2	5	6	7	7	2	2	2	2	2	2	1	2					2	1	2
2	1970	30	2015	2016	2016	1	2	2	2	2	2	2	2	2	6	1	6	0	1	1	1500	2		3	1	3	1	1	2	1	2	3	7	7	2	2	2	2	2	2	1	1	10	7.5	1	3	2	1	2
2	1930	70	2015	2015	2015	2	2	2	2	2	2	1	2	2	5	1	0	0	4	1	89	2		2	1	2	1	1	4	2	5	6	7	7	2	2	2	2	2	2	1	1	20	5			2	1	2
2	1950	60	2016	2016	2016	1	2	2	2	2	2	2	2	2	2	10	2		7	1	140	2		2	1	2	1	1	4	2	5	6	7	7	2	2	2	2	2	2	1	1	60				2	1	2
1	1940	60	2013	2017	2017	1	2	2	2	2	2	2	2	2	3	2	7	2	3	1	70	2		1	1	3	1	1	2	2	5	6	7	7	2	2	2	2	2	2	1	1	30	10	1	3	2	3	2
2	1950	60	2016	2017	2017	2	2	2	2	2	2	1	2	2	3	3	3	0	3	1	178	2		1	1	4	1	1		1	2	1	2	3	2	2	2	2	2	2	1	1	30	2.5	1	3	2	3	2
2	1950	60	2016	2017	2017	2	1	2	2	2	2	2	2	2	2	1	1	0	3	1	17	2		2	1	3	1	1	3	2	5	5	7	6	2	2	2	2	2	2	1	1	5				2	1	2
1	1960	40	2016	2017	2017	1	2	2	2	2	2	2	2	2	2	1	1		1	1	7	2		2	1	3	1	1	1	1	2	1	3	4	2	2	2	2	2	2	2	1	30				2	3	2
1	1980	30	2016	2017	2017	2	1	2	2	2	2	2	2	2	3	1	7	0	1	1	36	2		1	1	3	1	1	3	1	2	3	7	7	2	2	2	2	2	2	1	1	30	7.5	2	150	2	3	2
1	1940	70	2017	2017	2017	1	2	2	2	2	2	2	2	2	2	1	1		1	1	4.1	2		2	1	3	1	1	1	2	5	6	7	7	2	2	2	2	2	2	1	2					2	1	2
1	1930	70	2016	2017	2017	1	1	1	2	2	2	2	2	2	6	1	16	0	1	1	202	2		1	1	3	1	1	1	2	5	6	7	7	2	2	2	2	2	2	1	2			1		1	1	2
2	1940	70	2015	2015	2015	1	2	2	2	2	2	2	2	2	2	2	3	1	3	1	13.4	2		1	1	3	1	1	3	3	5	6	7	7	2	2	2	2	2	2	1	2			1		2	1	2
2	1980	30	2015	2015	2015	2	2	1	1	1	2	2	1	2	3	3	7	2	2	1	34.2	2		1	1	3	1	1	3	3	5	6	7	7	2	2	2	2	2	2	1	2			1		2	1	2
2	1940	70	2016	2016	2016	1	2	2	2	2	2	2	2	2	2	2	3	1	4	1	2.5	2		2	1	3	3	1	3	3	5	6	7	7	2	2	2	2	2	2	1	2					2	1	2
1	1950	60	2012	2015	2015	1	1	2	2	2	2	2	2	2	3	1	6	0	4	1	34	2		1	1	3	1	1	3	2	5	6	7	7	2	2	2	2	2	2	2	1	20	0	1	3	2	1	2
1	1950	60	2015	2015	2015	1	2	2	2	2	2	2	2	2	2	1	6	0	4	2		2		1	4	3	1	1	3	2	5	6	7	7	2	2	2	2	2	2	1	1	10	2.5	1	0	2	1	2
1	1950	60	2016	2017	2017	1	2	2	2	2	2	2	2	2	2	2	6	4	4	1	7.4	2		2	1	3	1	1	3	2	5	6	7	7	2	2	1	2	2	2	1	1	20	5	1	2	1	1	2
1	1990	1	1996		2015	1	1	2	2	2	2	2	2	2	2	2	3	3	2	1	0.6	2		3	1	3	1		3	2	5	6	7	7	2	2	2	2	2	2	1	2					2	1	2
2	1930	80	2017	2017	2017	2	1	2	2	1	2	2	2	2	4	3	10	5	4	1	10.8	2		1	1	3	1	1	4	2	5	6	7	7	2	2	2	2	2	2	1	1	30	7	1	1	1	1	1
2	1930	60	2000	2015	2015	1	1	2	2	2	2	2	2	2	2	2			4	1	0.5	2		3	1	3	1	1	3	2	5	6	7	7	2	2	2	2	2	2	1	1	10	6			2	1	2
1	1950	50	2015	2016	2015	1	2	2	2	2	2	2	2	2	4	4	4	4	1	1	14	2		3	1	3	1		5	2	5	6	7	7	2	2	2	2	2	2	1	2					2	1	2
2	1960	40	2016	2016	2016	2	2	2	2	2	2	2	1	1	4	4	11	2	3	2		1	16.4	1	2	3	2		3	2	5	6	7	7	2	2	2	2	2	2	2	1	20	4	1	3	1	1	1
2	1950	50	2015	2015	2015	1	2	2	2	2	2	2	2	2	4	4	8	4	3	1	290	2		3	1	3	1	1	2	1	3	2	7	7	2	2	2	2	2	2	1	1	15	5	1	3	2	1	2
1	1940	70	2015	2015	2015	1	2	2	2	2	2	2	2	2	2	2	6	2	3	1	14	2		3	1	3	1	1	3	2	5	6	7	7	2	2	2	2	2	2	1	2					2	1	2
2	1960	40	2015	2015	2015	1	2	2	2	2	2	2	2	2	2	2	3	2	1	1	680	2		3	1	3	1	2	3	2	5	6	7	7	2	2	2	2	2	2	1	1	15	15	1	3	2	1	2
2	1950	50	2017	2017	2017	1	2	2	2	2	2	2	2	2	4	4	6	0	3	2		2		1	4	3	2	1	3	2	5	6	7	7	2	2	2	2	2	2	1	1	10	3	1	3	2	1	2
2	1950	60	2015	2016	2016	1	1	2	2	2	2	2	2	2	9	3	24	0	3	2		1	62.04	1	2	3	3	1	3	2	5	6	7	7	2	2	2	2	2	2	2	1	50		1	3	1	1	1
1	1930	80	2017	2017	2017	1	2	2	2	2	2	1	2	2	9	1	24	0	3	1	10.9	2		1	1	3	3	1	3	2	5	6	7	7	2	2	2	2	2	2	2	1	50	12.5	1	3	1	1	2
1	1990	20	2016	2016	2016	2	2	2	2	2	2	2	2	1	9	3			7	1	572	2		1	1	3	1	1	3	2	5	6	7	7	2	2	2	2	2	2	2	1	20		3		1	1	1
2	1940	70	2017	2017	2017	2	1	2	2	2	2	2	2	2	2	2	3	1	4	1	5.1	2		1	1	3	1	1	3	2	5	6	7	7	2	2	2	2	2	2	1	1	5	5			2	1	2
1	1950	50	2017	2017	2017	2	2	2	2	1	2	2	2	2	4	2	14		1	1	38.4	2		1	1	3	1	1	3	2	5	6	7	7	2	2	2	2	2	2	1	1	30	10	1	3	2	1	1
1	1940	70	2017	2017	2017	1	2	2	1	2	2	2	2	2	4	1	5	0	4	1	2	2		2	1	1	1	1	3	2	5	6	7	7	2	2	2	2	2	2	1	1	5				2	1	2
1	1940	70	2017	2017	2017	1	2	2	1	1	2	2	2	2	4	1	5	0	4	1	43.2	2		1	1	3	1	1	3	2	5	6	7	7	2	2	2	2	2	2	1	1	10				2	1	2
2	1970	40	2017	2017	2017	1	2	2	2	2	2	2	2	2	3	1	4	0	1	1	22.4	2		3	1	3	3	1	1	1	2	1	3	5	2	2	2	2	2	2	1	1	20		1	3	2	1	2
2	1960	40	2014		2015	1	2	2	2	2	2	2	1	2	3	2	3	1	1	1	0.4	2		2	1	3	1	1	3	2	5	6	7	7	2	2	2	2	2	2	1	1	40	5	1	3	2	1	2
1	1950	60	2017	2017	2017	1	2	2	1	1	2	2	2	2	4	1	4	0	1	1	0.4	2		3	1	3	3		3	2	5	6	7	7	2	2	2	2	2	2	1	1	5	5	1	3	2	1	2
2	1940	70	2016	2017	2017	1	2	2	2	2	2	2	1	2	3	3	2	2	4	1	61	2		3	1	3	3	3	1	1	3	1	2	2	2	2	2	2	2	2	1	1	10	10	1	3	2	1	2
2	1950	60	2016		2016	2	2	2	2	2	2	2	1	2	3	3	1		3	1	0.7	2		3	1	3	3	2	1	2	5	6	2	7	2	2	2	2	2	2	2	2					2	1	2
2	1960	50	2015	2016	2016	1	2	2	2	2	2	2	2	2	2	2	9	3	1	1	2.3	2		1	1	3	1	1	3	2	5	6	7	7	2	2	2	2	2	2	1	1	5	0			2	1	2
1	1960	40	2015	2015	2015	1	2	2	2	2	2	2	2	2	2	2	5	2	1	1	60	2		1	1	2	1		3	1	2	3	7	7	2	2	2	2	2	2	1	1	50	12.5	2	200	1	1	2
1	1960	40	2016	2016	2016	1	2	2	2	2	2	2	2	2	3	2	8	3	4	1	18	2		1	1	2	1	1	3	1	2	3	7	7	2	2	2	2	2	2	1	1	30	10	2	120	1	1	2
2	1950	60	2016	2015	2016	2	2	2	2	2	2	2	1	2	1	1	0	0	3	1	32	2		2	1	2	2	3	1	1	2	1	2	5	2	2	2	2	2	2	2	2					2	1	2
2	1970	30	2016	2016	2016	1	2	2	2	2	2	2	2	2	2	1	3	0	3	1	36	2		2	1	3	1	1	1	1	2	1	2	4	2	2	2	2	2	2	1	1	20	1.25			2	1	2
2	1980	30	2015	2015	2015	1	2	2	2	2	2	2	2	2	1	1	2	0	3	1	41	2		1	1	2	3	1	1	1	2	1	2	5	2	2	2	2	2	2	1	1	20	5	1	2	2	1	2
2	1970	30	2015	2015	2015	1	1	2	2	2	2	1	1	2	5	5	19	11	1	1	230	2		1	1	3	1	3	1	1	3	1	3	1	2	2	2	2	2	2	1	2			1	4	1	1	1
1	1970	40	2015		2015	1	2	2	2	2	2	1	1	2	3	3	6	6	1	1	6.9	2		1	1	3	3	3	1	1	3	1	2	2	2	2	2	2	2	2	1	2			1	4	2	1	2
2	1970	40	2016	2016	2016	1	1	2	2	2	2	2	2	2	2	2	8		1	1	40	2		2	1	3	1	3	3	2	5	6	7	7	2	2	2	2	2	2	1	2			1	3	2	1	2
1	1950	60	2016	2016	2016	1	1	2	2	2	2	2	2	2	2	2	6		1	1	5.9	2		2	1	3	1	1	3	2	5	6	7	7	2	2	2	2	2	2	1	2			1	2	2	1	2
1	1960	50	2017	2017	2017	1	2	2	2	2	2	2	2	2	2	2			1	1	6	2		3	1	3	1	1	4	2	5	6	7	7	2	2	2	2	2	2	1	2			1	3	2	1	2
2	1940	60	2012	2015	2015	1	1	2	2	2	2	2	2	2	2	2			3	1	150	2		1	1	3	1	1	3	2	5	6	7	7	4	4	4	4	4	4	1	2			1	3	2	1	2
2	1940	60	2015	2015	2015	1	1	1	1	1	2	1	1	1	5	10	18		7	2		2		1	4	3	1	1	3	2	5	6	7	7	2	2	1	2	2	2	1	2			1	3	2	2	1
2	2010	1	2015	2015	2015	1	2	2	2	2	2	2	2	2	2	1	4	0	2	1	10	2		2	1	2	1		4	3	5	6	7	7	2	2	2	2	2	2	1	1	12.5	6.25	1	1.5	2	1	2
2	1980	20	2014	2015	2015	1	1	1	1	1	2	2	1	1	4	2	17	8	1	1	2400	2		1	1	1	1	1		1	2	2	6	6	2	2	2	2	2	2	1	1	25	10	1	3	2	1	1
1	1940	70	2015	2015	2015	1	2	2	2	2	2	2	2	2	4	1	7		3	1	62	2		1	1	3	1	1	1	1	2	1	2	2	2	2	2	2	2	2	1	1	30	0	1	3	2	1	1
2	1960	50	2016	2016	2016	1	2	2	2	2	2	2	2	2	2	10			1	1	600	2		3	1	4	1	1	1	1	2	1	1	2	2	2	2	2	2	2	1	2					2	1	2
1	1940	60	2016	2016	2016	2	1	2	2	2	2	2	2	2	2	10			5	1	9.7	2		3	1	4	1	1	1	1	2	4	6	1	2	2	2	2	2	2	1	1	30		1	3	2	1	2
2	1970	40	2016	2017	2016	1	1	2	2	2	2	2	2	2	3	1	3	0	3	1	52	1	0.02	1	3	4	1	2	1	1	2	1	1	1	2	2	1	2	2	2	1	1	50	9	1	2	2	1	1
1	1950	60	2016	2017	2017	1	1	2	2	2	2	2	2	2	2	1	1	0	4	1	1.7	2		3	1	4	1	3	1	1	2	1	1	2	2	2	2	2	2	2	1	1	10		1	3	2	1	2
2	1980	30	2017	2017	2017	1	1	2	2	2	2	2	2	2	8	1	19		3	1	16	2		1	1	3	1	2	1	1	2	4	6	6	2	2	2	2	2	2	1	1			1	3	1	3	1
2	1940	70	2015	2015	2015	1	1	2	2	2	2	2	2	2	5	2			3	1	9.6	2		1	1	3	3	1	3	2	5	6	7	7	2	2	2	2	2	2	1	1	10	8.75	1	3	2	1	2
2	1940	70	2016	2017	2017	1	1	2	2	2	2	2	2	2	4	2			3	1	12	2		1	1	3	1		3	2	5	6	7	7	2	2	2	2	2	2	1	1	20	10	4	100	1	3	2
1	1950	60	2016	2016	2016	1	1	2	2	2	2	2	2	2	2	1	6	0	1	1	0.6	2		3	1	3	2	2	3	2	5	6	7	7	2	2	2	2	2	2	1	2					2	1	2
2	1920	80	2017	2017	2017	1	2	2	2	2	2	2	1	2	3	1			4	1	1.5	2		2	1	1	1	1	3	2	5	5	6	6	2	1	2	2	2	2	1	1	5	2	1	3.5	2	1	2
1	1920	80	2016	2016	2016	1	1	2	2	2	2	2	2	2	2	1	4	0	4	1	24	2		3	1	3	1	1	3	2	5	5	6	7	2	2	2	4	2	2	1	2			1	3	2	1	2
2	1980	30	2017	2017	2017	2	2	2	2	2	2	2	1	2	7	3	7	0	1	2		1	32.6	1	2	3	2	2	3	2	5	6	7	7	2	2	2	2	2	2	2	1	10	10	1	3	1		2
1	1970	40	2017	2017	2017	1	2	2	2	2	2	2	2	2	3	2	2	0	1	2		2		1	4	1	1	1	3	3	5	6	7	7	2	2	2	2	2	2	1	2			1	2	2	1	2
1	1940	70	2016	2016	2016	1	2	2	2	2	2	2	2	2	3	1	4	0	3	1	35	2		1	1	3	1	1	3	3	5	6	7	7	2	2	2	2	2	2	1	2			1	3	2	1	2
1	1940	70	2014	2015	2015	1	2	2	2	2	2	2	2	2	2	2	3	3	3	1	220	2		1	1	4	1	1	3	2	5	6	7	7	2	2	2	2	2	2	1	2					2	1	2
2	2010	1	2015	2015	2015	1	2	2	2	2	2	2	1	2	3	10	3		7	1	2.1	2		2	1	3	1		5	3	5	6	7	7	2	2	2	2	2	2	2	1	7.5				2	1	2
1	2010	1	2016	2016	2016	1	1	2	2	2	2	2	2	2	2	2	2	1	7	2		2		2	4	3	1		5	3	5	6	7	7	2	2	2	2	2	2	2	1	18.75	12.5			2	1	2
1	2010	1	2016	2016	2016	1	2	2	2	2	2	2	2	2	2	2	2	1	7	1	0.4	2		2	1	3	1		5	3	5	6	7	7	2	2	2	2	2	2	2	1	13	6			2	1	2
2	2010	1	2017	2017	2017	1	2	2	2	2	2	2	2	2	2	10	2		7	1	0.4	2		2	1	3	1		5	3	5	6	7	7	2	2	2	2	2	2	2	2					2	1	2
2	2010	1	2017	2017	2017	1	1	2	2	2	2	2	2	2	2	2	2	1	7	1	0.4	2		2	1	3	1		5	3	5	6	7	7	2	2	2	2	2	2	1	1	10	10			2	1	2
2	2010	1	2017	2017	2017	1	2	2	2	2	2	2	2	2	2	2	2	2	7	1	10.6	2		2	1	3	1		3	2	5	6	7	7	2	2	2	2	2	2	1	1			1		2	1	2
1	1960	40	2014	2014	2015	1	1	2	2	2	2	2	2	2	2	2	6	3	1	1	156	2		1	1	3	1	1	1	1	2	1	1	2	2	2	2	2	2	2	1	1	20	8	1	3	2	1	2
1	1950	60	2014	2015	2015	1	1	2	2	2	2	2	2	2	2	2	6	6	4	1	0.9	2		3	1	3	1	1	3	2	5	6	7	7	2	2	2	2	2	2	1	1	20	1.25			2	1	2
1	1960	50	2015	2015	2015	1	1	2	2	2	2	2	2	2	3	1	7	0	1	1	18.3	2		1	1	3	3	3	3	2	5	5	7	7	2	2	2	2	2	2	1	2			1	2	2	1	2
1	1940	60	2017	2017	2017	2	1	2	2	2	2	2	2	2	2	1	3	0	1	1	10.6	2		1	1	3	3	1	3	2	5	5	7	7	2	2	2	2	2	2	1	1	10	7	1	1.5	2	1	2
1	1960	40	2015	2015	2015	1	2	2	2	2	2	2	1	2	7	1	19	0	7	1	124	2		1	1	3	3	1	3	1	2	3	7	7	2	1	2	2	2	2	1	1	5	0	1	2	2	1	1
1	1940	60	2017	2017	2017	1	1	2	2	2	1	2	2	2	4	2	7	5	1	1	49.3	2		1	1	3	3	1	3	2	5	5	7	7	2	2	2	2	2	2	1	1	5	1	1	2	2	1	1
1	1950	60	2017	2017	2017	1	1	2	2	2	2	2	2	2	2	2	6	2	1	1	10.7	2		1	1	3	3	1	3	2	5	5	7	7	2	2	2	2	2	2	1	1	10	4	1	2	2	1	2
2	1950	60	2015	2015	2015	1	2	2	2	2	1	1	2	2	3	3	7	5	3	1	23.4	2		1	1	3	3	1	1	1	2	1	5	4	2	2	2	2	2	2	2	2			1	3	2	1	2
2	1940	70	2017	2017	2017	1	2	2	2	2	2	2	2	2	3	3			3	1	75	2		1	1	3	1	1	3	2	5	6	7	7	2	2	2	2	2	2	1	1	10	5	2	200	1	1	2
1	1960	50	2016	2016	2016	1	2	2	2	2	2	2	2	2	3	3			1	1	0.9	2		1	1	3	1	1	3	2	5	6	7	7	2	2	2	2	2	2	1	1	20	3	1	3	2		2
2	1950	60	2016	2016	2016	2	2	2	2	2	2	2	2	1	9	9			4	2		2		1	4	3	1	1	3	3	5	6	7	7	2	2	2	2	2	2	1	1	40	5	1	1	1		2
1	1930	80	2014	2015	2015	1	2	2	2	2	2	2	2	2	3	3			3	1	33	2		1	1	3	1	1	3	3	5	6	7	7	2	2	2	2	2	2	1	1	10	5	1	1	1	1	2
2	1940	60	2015	2015	2015	1	2	2	2	2	2	2	2	2	2	2			3	1	2.1	2		1	1	3	1	1	3	3	5	6	7	7	2	2	2	2	2	2	1	1	20	5	1	3	1	1	2
2	1980	30	2017	2017	2017	1	2	2	2	2	2	2	2	2	4	4			3	1	100	2		3	1	3	3	1	1	3	5	6	7	7	2	2	2	2	2	2	1	1	5				2	1	2
2	1960	50	2017	2017	2017	1	2	2	2	2	2	2	2	2	2	2			3	1	15	2		3	1	3	3	1	3	3	5	6	7	7	2	2	2	2	2	2	1	2					2	1	2
2	1930	80	2013	2016	2016	2	1	2	2	2	2	2	2	2	2	2			3	1	72	2		2	1	3	3	1	3	3	5	6	7	7	2	2	2	2	2	2	1	1	10	6			2	1	2
2	1970	40	2015	2015	2015	1	2	2	2	2	2	2	2	2	2	2	3	1	1	1	14	2		2	1	2	2	2	3	2	5	6	7	7	2	2	2	2	2	2	1	1	20	10	1	3	2	1	2
2	1990	10	2016	2016	2016	2	2	2	1	2	2	2	2	2	4	1	4	0	2	1	41	2		3	1	3	3	2	2	2	5	6	7	7	2	2	2	2	2	2	1	1	20	10	1	3	2	1	2
2	1940	60	2017	2017	2017	1	2	2	2	2	2	1	2	2	6	1	15	0	3	1	4.5	2		3	1	3	3	2	1	1	1	1	1	3	2	2	2	2	2	2	1	1	10	0	1	3	2	1	2
1	1940	60	2014	2015	2016	1	1	2	2	1	2	2	1	2	5	2	11	1	1	1	12.1	2		2	1	3	1	1	3	2	5	6	7	7	2	2	2	2	2	2	1	1	60	5	1	3	1	2	2
1	1940	60	2015	2015	2016	1	2	2	2	2	2	2	2	2	3	1		0	4	1	84.1	2		2	1	3	1	1	1	1	3	1	2	4	2	2	2	2	2	2	1	1	25	8	1	3	2	1	1
2	1930	80	2017	2017	2017	2	2	2	1	1	2	2	2	2	9	4	24	5	5	1	25	2		3	1	3	3		3	2	5	6	7	7	2	2	2	2	2	2	1	1	60	10	1	3	1	1	1
2	1950	60	2017	2017	2017	1	1	2	2	2	2	2	2	2	5	10	7	4	3	1	130	2		1	1	3	1	1	3	2	5	6	7	7	2	2	2	2	2	2	1	1	15		1	3	2	1	2
1	1940	70	2016	2016	2016	1	2	2	1	1	2	1	2	2	5	1	8	0	4	1	39.6	2		1	1	3	1	1		2	5	6	7	7	2	2	2	2	2	2	1	2			1	1	2	1	2
2	1930	80	2015	2015	2015	1	1	2	1	2	2	1	2	2	5	2	7	1	3	1	695	2		1	1	3	1	1		2	5	6	7	7	2	2	2	2	2	2	1	1	10	5			2	1	2
2	2010	1	2014	2014	2015	1	2	2	2	2	2	2	2	2	6	1	19	0	2	1	1.5	2		3	1	3	1	1	3	2	5	6	7	7	2	2	2	2	2	2	1	1	24	0			2	1	1
2	1970	40	2013	2015	2015	1	1	2	2	2	2	2	2	2	5	4	7	2	3	1	50	2		1	1	3	1	3	3	2	5	6	7	7	1	2	2	2	2	2	1	1	40	0	1	3	2	1	2
1	1940	60	2015	2015	2015	1	2	2	2	2	2	2	2	2	3	10			3	1	11	2		1	1	3	1	1	3	2	5	6	7	7	2	2	2	2	2	2	1	1	24				2	1	2
2	1960	40	2014	2016	2016	2	2	2	2	2	2	1	2	2	3	1		0	3	1	6.7	2		3	1	3	3	3	1	1	2	1	2	3	2	2	2	2	2	2	2	2					2	1	2
2	2010	1	2016	2017	2017	2	1	2	2	2	2	2	2	2	3	1	4	0	7	1	1.7	2		3	1	3	1		3	2	5	6	7	7	4	4	4	4	4	4	1	1	10	6	1	1.5	1	1	2
1	1950	60	2017	2017	2017	1	1	2	2	2	2	2	1	2	3	1			3	1	26	2		2	1	3	3	2	1	1	2	1	1	2	2	2	2	2	2	2	1	2					2	1	2
2	1940	70	2017	2017	2017	2	1	2	2	2	2	2	2	2	3	1			1	1	3.5	2		1	1	3	3	1	3	2	5	6	7	7	2	2	2	2	2	2	1	1	10	8			1	1	2
1	1960	40	2017	2017	2017	1	2	2	2	2	2	2	2	2	8	2			1	1	71.2	2		1	1	3	3	1	1	1	2	1	1	4	2	2	2	2	2	2	2	1	10	10			1	3	2
1	1950	50	2015	2015	2015	2	1	2	2	1	2	2	2	2	4	10			4	2		2		1	4	3	1	1	3	2	5	6	7	7	2	2	2	2	2	2	1	1	10	8.75	1	3	2	2	1
1	1930	70	2016	2016	2016	2	1	2	2	2	2	2	2	2	2	2			4	1	17	2		1	1	3	3	1	3	2	5	6	7	7	2	2	2	2	2	2	1	1	5	5			1	1	2
2	1930	70	2014	2015	2015	1	1	2	2	2	2	2	2	2	8	6		3	8	1	28	2		1	1	3	3	1	3	2	5	6	7	7	2	2	2	2	2	2	1	1			1	3	1	3	2
2	1950	60	2017	2017	2017	2	1	2	2	2	2	2	2	2	2	2			1	2		2		3	4	3	1	1	3	2	5	6	7	7	2	1	2	2	2	2	1	1	5	5			2	1	2
1	1960	40	2015	2015	2015	2	1	2	2	2	2	2	2	2	4	4	6	4	1	1	41	2		1	1	3	3	1	1	1	5	1	2	3	2	2	2	2	2	2	1	1	10	10			2	1	2
1	1940	70	2016	2017	2017	2	2	2	2	2	2	1	2	2	3	3	0	0	3	1	46	2		1	1	3	3	1	3	2	5	6	7	7	2	2	2	2	2	2	2	1	5	2.5	1	3	1	3	2
1	1960	50	2015	2015	2015	2	2	2	2	2	2	2	2	2	2	2	6	3	1	1	21	2		2	1	3	1	1	3	2	5	6	7	7	2	4	2	2	2	2	1	1	10	10			2	1	2
2	1940	70	2015	2015	2015	1	2	2	2	1	2	1	2	2	9	6		5	3	1	180	2		2	1	3	3	1	3	2	5	6	7	7	1	2	2	2	2	2	2	1			1	3	1	3	2
1	1930	70	2015	2015	2015	1	2	2	2	2	2	2	2	2	3	3	9	5	4	1	41	2		1	1	3	3	3	1	1	2	1	2	4	2	2	2	2	2	2	1	1	10	8.75			2	1	2
1	1960	50	2016	2016	2016	1	1	2	2	2	2	2	2	2	5	5	11	2	1	1	5.9	2		1	1	3	1	1	2	2	5	6	7	7	2	2	1	2	2	2	1	1	10	5	1	3	1	3	2
1	1940	70	2016	2016	2016	1	2	2	2	2	2	2	2	2	2	2	3	2	4	1	5.2	2		3	1	3	1	1	3	2	5	6	7	7	2	2	2	2	2	2	2	2					2	1	2
2	1950	60	2015	2016	2015	2	1	2	2	2	2	2	2	2	2	2	6	4	3	1	100	2		2	1	4	4	1	3	2	5	6	7	7	2	2	2	2	2	2	1	2					2	1	2
2	1920	80	2016	2016	2016	1	1	2	2	2	2	2	2	2	2	2	6		3	1	160	2		3	1	3	1	1	3	2	5	6	7	7	2	2	2	2	2	2	1	2					2	1	2
2	1930	70	2017	2017	2017	2	2	2	2	2	2	2	2	1	9	10	21		7	1	100	2		1	1	3	3	1	3	2	5	6	7	7	2	2	2	2	2	2	2	1	20		1		1	3	1
2	1960	30	2006	2015	2015	1	1	2	2	2	2	2	2	2	3	3	6	2	3	2		2		2	4	1	1	1	3	2	5	6	7	7	2	2	1	2	2	2	2	1	4	4	4	3	2	1	2
1	1950	60	2013	2015	2015	2	2	2	2	1	2	2	2	2	4	4	5	1	4	1	100	2		1	1	3	1	1	1	1	2	1	2	7	2	2	2	2	2	2	1	2			1	2	2	1	2
1	1960	40	2015	2016	2016	1	2	2	2	2	2	2	2	2	5	5	11	5	1	1	100	2		1	1	3	1	1	1	1	2	1	6	7	2	2	2	2	2	2	1	1	15	15	1	2	2	1	1
1	1960	50	2016	2016	2016	2	1	2	2	2	2	2	2	2	3	3	3	2	1	1	1.8	2		1	1	1	1	1	3	2	5	6	7	7	2	2	2	2	2	2	1	1	15	3	1	3	2	1	2
2	1940	70	2016	2016	2017	1	2	2	2	2	2	2	2	2	4	4	7	2	3	1	37	2		1	1	3	1	1	1	1	2	4	7	7	2	2	2	2	2	2	1	1	15	5			2	1	2
2	1970	40	2016	2016	2016	1	2	2	2	2	2	2	2	2	4	4	9	9	3	1	0.3	2		2	1	2		1	1	2	5	6	7	7	2	1	2	1	2	2	1	1	8	2			2	1	2
1	1950	60	2016	2017	2017	2	1	2	2	2	2	2	2	2	4	4	5		4	1	210	2		1	1	1	1	1	3	2	5	6	7	7	2	2	1	2	2	2	1	2			1	3	2	1	2
2	1940	70	2015	2015	2015	2	2	2	1	1	2	2	2	2	5	5	6		4	1	35	2		1	1	1	1	1	1	1	3	1	6	7	2	2	2	2	2	2	1	2			1	3	2	1	2
2	1960	50	2014	2016	2016	1	2	2	1	1	1	2	2	2	4	10	13		1	1	790	2		1	1	4	3	1	3	2	5	6	7	7	2	2	2	2	2	2	2	1	30	6			2	1	2
2	1950	60	2016	2017	2016	1	2	2	1	1	2	2	2	2	7	3	9	4	5	1	98	2		3	1	1	3	1	3	2	5	6	7	7	2	3	2	2	2	2	1	1	40	25	1	3	1	1	1
1	1990	20	2017	2017	2017	1	1	2	2	2	2	2	2	2	2	2	2	1	1	1	1.9	2		2	1	1	1	1	3	2	5	6	7	7	2	2	2	2	2	2	1	2					2	1	2
2	1940	60	2016	2017	2017	1	2	2	2	2	2	2	2	2	2	2	4	0	3	1	51.2	2		1	1	3	1		3	2	5	6	7	7	2	2	2	2	2	2	1	1	20	8			2	1	2
1	1960	40	2015	2015	2016	1	2	2	2	2	2	2	2	2	2	2			4	1	4.6	2		3	1	3	1		3	2	5	6	7	7	4	4	4	4	4	4	1	2					2	1	2
1	1970	40	2016	2017	2017	2	2	2	2	2	2	2	1	2	4	1	8	0	1	1	20.5	2		1	1	3	1	1	1	1	2	1	2	2	2	2	2	2	2	2	1	1	50	6	1	3	1	1	1
2	1950	60	2016	2016	2016	1	1	2	2	2	2	2	2	2	2	1	2	0	1	1	9.1	2		1	1	3	3	1	3	2	5	6	7	7	2	2	2	2	2	2	1	1	10	5			2	1	2
1	1950	60	2017	2017	2017	1	1	2	2	2	2	2	2	2	7	1	14	0	3	2		2		1	4	3	1	1	3	2	5	6	7	7	2	2	2	2	2	2	1	1	50	20	1	3	1	4	1
1	1960	50	2015	2015	2015	1	1	2	2	2	2	2	2	2	5	1	10	0	1	2		2		1	4	2	1	1	3	1	2	3	7	7	2	2	2	2	2	2	1	1	20	5	1	2	1	1	1
2	1980	20	2011	2015	2015	2	1	2	2	2	2	2	2	2	3	1	6	0	1	1	85	2		2	1	4	1	1	3	1	2	3	7	7	2	2	2	2	2	2	1	1	60	10	1	3	2	1	1
2	1940	60	2016	2016	2016	1	1	2	1	1	1	1	1	1	9	2	22	0	4	1	24	2		2	1	3	1		3	1	2	3	7	7	2	2	2	2	2	2	2	1	45	10			2	3	2
1	1960	50	2017	2017	2017	1	1	2	2	2	2	2	1	2	4	2	15	1	4	1	24	2		3	1	4	1	1	1	1	2	1	2	4	2	2	2	2	2	2	2	2			1	3	2	2	1
2	1960	40	2016	2017	2017	1	2	2	2	2	2	2	2	2	3	3	3	1	3	1	88	2		1	1	3	2		1	1	2	1	2	4	2	2	2	2	2	2	1	1	5	5			2	1	2
1	1960	50	2017	2017	2017	1	1	2	2	2	2	2	2	2	2	2	2	2	1	1	5.1	2		2	1	2	1	1	3	2	5	6	7	7	2	2	2	2	2	2	1	1	9	6			2	1	2
2	1930	80	2017	2017	2017	1	2	2	1	1	2	2	2	2	4	10	8		7	1	9.8	2		1	1	3	1	1	3	2	5	5	6	6	2	2	2	2	2	2	1	2					2	1	2
1	1950	60	2017	2017	2017	1	1	2	2	2	2	2	2	2	2	2	6	2	1	1	3.6	2		2	1	3	2		3	3	5	6	7	7	2	2	2	2	2	2	1	1	5	5			1	1	2
2	1940	70	2016	2017	2017	1	2	2	2	2	2	2	2	2	2	2	2	2	3	1	4.2	2		2	1	3	1	1	3	2	5	6	7	7	2	2	2	2	2	2	1	2					2	1	2
2	1950	60	2016	2017	2017	2	2	2	2	1	2	2	2	2	9	1	24	0	1	2		1	26	2	2	3	1	1	3	2	5	5	6	6	2	2	2	2	2	2	2	1					1	1	1
2	1930	80	2015	2015	2015	1	1	2	2	2	2	2	2	2	5	5	9	7	4	1	45	2		1	1	3	1	1	3	2	5	6	7	7	2	2	2	2	2	2	1	1	7	5			2	1	2
2	1930	70	2011	2016	2016	1	2	2	2	2	2	2	2	2	6	3	12	2	4	1	150	2		1	1	3	1	1	3	2	5	6	7	7	4	4	4	4	4	4	1	1	7.5	5	1	3	2	1	1
1	1970	40	2016	2016	2016	1	1	2	2	2	2	2	2	2	4	2	4	3	1	1	12	2		1	1	3	1	1	1	1	2	1	2	4	2	2	2	2	2	2	1	1	20	5	1	3	2	1	1
1	1980	30	2016	2016	2016	1	2	2	2	2	1	2	2	2	9	10	24		7	1	120	2		2	1	3	1	1	1	1	3	1	2	4	2	2	2	2	2	2	1	1	45		1		2	3	2
2	1950	60	2016	2016	2016	2	1	2	2	2	2	2	2	2	2	2	1	0	3	1	4.4	2		2	1	3	1	1	3	2	5	6	7	7	2	2	2	2	2	2	1	2					2	1	2
1	1940	60	2017	2017	2017	2	1	2	2	2	2	2	2	2	2	2	2	1	3	1	12	2		1	1	2	3	1	3	2	5	6	7	7	2	2	2	2	2	2	2	2					2	1	2
1	1960	40	2013	2013	2015	2	1	2	2	2	2	2	2	2	3	2	4	1	1	1	1.4	2		1	1	3	1	1	3	2	5	6	7	7	2	2	2	2	2	2	1	1	5	3			2	1	2
1	1940	60	2015	2016	2016	2	2	2	1	2	2	2	2	2	4	4	7	4	1	1	43	2		1	1	3	3		3	2	5	6	7	7	2	2	2	2	2	2	1	1	5				2	1	2
2	1970	40	2016	2016	2016	1	1	2	1	2	2	2	2	2	8	1	23	0	1	1	28	2		1	1	3	1	1	3	2	5	6	7	7	2	2	2	2	2	2	1	1	40	5	1	3	1	3	1
2	1960	40	2014	2016	2016	1	1	2	2	2	2	2	1	2	5	2	11	1	1	1	2000	2		1	1	2	1	1	3	2	5	6	7	7	2	2	2	2	2	2	1	1	45	10			1	1	2
1	1960	50	2015	2016	2016	2	1	2	2	2	2	2	2	2	2	1	5	0	1	1	0.8	2		3	1	4	1	1	3	2	5	6	7	7	2	2	2	2	2	2	1	1	20	5			2	1	2
2	1940	60	2015	2016	2016	1	2	2	1	2	2	1	2	2	3	1	4	0	3	1	130	2		1	1	3	1	1	1	1	5	5	7	6	2	2	2	2	2	2	2	1	30	5			1	1	2
2	1980	30	2016	2016	2016	1	1	2	2	2	2	2	2	2	7	2	8	0	3	1	730	2		1	1	3	1	1	3	2	5	6	7	7	2	2	2	2	2	2	2	1	45	10			1	1	2
1	1940	70	2014	2015	2015	1	1	2	2	1	2	2	2	2	5	4	8	4	4	2		1	58	2	2	3	2	1	3	2	5	6	7	7	2	2	2	2	2	2	2	1	15	9	1	3.5	2	4	1
2	1930	80	2017	2017	2017	1	2	2	2	2	2	2	2	2	2	2	6	2	4	1	2.8	2		1	1	3	1	1	3	2	5	6	7	7	2	2	2	2	2	2	1	1	5	2.5	2	200	1	1	2
1	1980	20	2016	2017	2016	2	2	2	2	2	2	2	1	2	6	3	5	0	1	1	710	2		1	1	3	1	1	3	1	2	2	1	6	2	2	2	2	2	2	2	1	30		1		1	3	1
1	1950	50	2015	2016	2016	1	2	2	2	2	2	2	2	2	3	2	4		4	2		2		1	4	3	1		5	3	5	6	7	7	4	4	4	4	4	4	1	2					2	1	2
2	1960	50	2017	2017	2017	1	2	2	2	2	2	2	2	2	2	2	3		3	1	2.2	2		3	1	4	1	1	1	1	2	1	2	3	4	4	4	4	4	4	1	1	10				2	3	2
2	1940	70	2017	2017	2017	1	2	2	2	2	2	2	2	2	2	2	3	3	3	1	18	2		1	1	4	1	1	1	1	3	1	1	2	4	4	4	4	4	4	1	1	20	7.5			2	1	2
2	1990	20	2016	2016	2016	2	1	2	2	2	2	2	2	2	4	4	6	1	1	1	1.4	2		1	1	3		1	1	1	2	2	7	7	4	4	4	4	4	4	1	1	30	10			2	1	2
2	1990	20	2016	2017	2017	1	2	2	2	2	2	2	2	2	3	3	11		8	1	980	2		1	1	3	1	1	3	2	5	6	7	7	2	1	2	2	2	2	1	1	10	5	2	200	2	1	2
1	1970	40	2016	2016	2016	1	2	2	2	2	2	2	2	2	4	3	8	5	1	1	240	2		1	1	3	1	1	1	1	2	1	1	3	4	4	4	4	4	4	2	1	10	10			2	3	2
1	1940	60	2016	2016	2016	2	1	2	2	2	2	2	2	2	2	2			4	1	2.3	2		3	1	3	1	1	1	1	2	1	4	4	4	4	4	4	4	4	2	1	5	5			2	1	2
2	1930	70	2016	2016	2016	1	2	2	2	2	2	2	2	2	6	3	6	3	4	1	120	2		1	1		1	1	3	2	5	6	7	7	2	2	2	2	2	2	2	1	10	10			2	3	2
1	1950	50	2015	2015	2015	2	1	2	2	2	2	2	2	2	2	2	6	5	1	1	33	2		1	1	3	1	1	3	2	5	6	7	7	4	4	4	4	4	4	1	2					2	1	2
2	1960	50	2015	2015	2015	1	2	2	2	2	2	2	2	2	2	2	6	6	1	2		2		2	4	3	1	1	3	2	5	6	7	7	2	2	2	2	2	2	1	2					2	1	2
1	1960	50	2015	2015	2015	2	1	2	2	2	2	2	2	2	2	1	6	0	1	1	4.4	2		2	1	3	1	1	3	2	5	6	7	7	2	2	1	2	2	2	1	1	10	0			1	1	2
1	1950	50	2016	2016	2016	1	1	2	2	2	2	2	2	2	2	2	4	1	1	1	28	2		2	1	3	1	2	4	2	5	6	7	7	4	4	4	4	4	4	1	2					2	1	2
2	1970	30	2012	2017	2017	1	1	2	2	2	2	2	2	2	3	1		0	1	1	2	2		2	1	3	1	1	3	2	5	6	7	7	4	4	4	4	4	4	1	1	10	2.5	1	3	1	1	2
1	1980	20	2016	2017	2017	2	2	2	2	2	2	2	1	2	3	1	6	0	1	2		2		2	4	1	2	1	3	2	5	6	7	7	4	4	4	4	4	4	2	1	35	4			1	2	1
1	1950	60	2017	2017	2017	1	2	2	2	2	2	2	2	2	4	4	8	6	4	1	94	2		1	1	3	1	1	1	1	3	1	2	4	4	4	4	4	4	4	1	2					2	1	2
1	1990	20	2017	2017	2017	2	2	2	2	2	2	2	1	2	5	1	4	0	1	1	250	2		1	1	3	2	1	2	2	5	6	7	7	2	2	1	2	2	2	1	1	20	15	1	3	1	1	2
2	1960	40	2015	2015	2015	1	2	2	2	2	2	2	2	2	3	5	10		3	1	2.6	2		1	1	3	1	1	3	2	5	6	7	7	4	4	4	4	4	4	1	2			1	2	1	3	2
2	1940	70	2016	2016	2016	1	2	2	2	2	2	2	2	2	4	1		0	3	1	180	2		1	1	3	1	1	3	2	5	6	7	7	4	4	4	4	4	4	1	2			1	3	2		2
1	1930	70	2013	2016	2016	1	2	2	2	2	2	2	2	2	2	2	2	1	4	1	49	2		2	1	3	3	1	3	2	5	6	7	7	4	4	4	4	4	4	1	2					2	1	2
1	1950	50	2015	2016	2016	2	1	2	2	2	2	2	2	2	2	2	4	4	1	1	7.7	2		2	1	3	3	1	3	2	5	6	7	7	4	4	4	4	4	4	1	2					2	1	2
1	1950	50	2015	2015	2016	1	1	2	2	2	2	2	2	2	2	1	6		1	1	9.4	2		1	1	3	1	1	4	2	5	6	7	7	4	4	4	4	4	4	1	1	20	15	1	3	2	1	2
1	1930	80	2016	2016	2016	2	2	2	2	1	2	2	2	2	4	1	4	0	4	1	6.5	2		1	1	3	3	1	3	2	5	6	7	7	4	4	4	4	4	4	1	2					2	1	2
1	1960	50	2016	2016	2016	1	2	2	2	2	2	2	2	2	2	2	2	2	1	2		2		1	4	3	2	1	3	2	5	6	7	7	4	4	4	4	4	4	2	2					2	1	2
1	1950	60	2016	2017	2017	2	1	2	2	2	2	2	2	2	3	4			5	1	62	2		2	1	3	1	1	3	2	5	6	7	7	2	2	1	2	2	2	1	2			1	3	1	1	2
2	1980	30	2016	2017	2017	1	2	2	2	2	2	2	2	2	2	2	2	0	1	1	6490	2		1	1	3	1	1	3	2	5	6	7	7	2	2	2	2	2	2	1	2					2	1	2
2	1930	80	2017	2017	2017	1	2	2	2	1	2	2	2	2	3	1	18	0	3	1	22.6	2		1	1	3	1	1	3	2	5	6	7	7	4	4	4	4	4	4	1	1	30	5	1	3	2	1	2
1	1970	30	2017	2017	2017	1	2	2	2	2	2	2	2	2	2	1	1	0	1	1	9.7	2		2	1	3	1	1	1	2	5	6	7	7	2	2	2	2	2	2	1	2					2	1	2
1	1980	30	2014	2015	2015	1	1	2	2	2	2	2	2	2	2	2	6	2	1	2		2		2	4	3	1		3	2	5	6	7	7	2	2	2	2	2	2	1	1	15	5			2	1	2
2	1960	50	2015	2015	2015	1	1	2	2	2	2	2	2	2	4	4	6	4	3	1	251	2		1	1	3	1	1	3	2	5	6	7	7	2	2	2	2	2	2	1	1	20	12.5	2	150	1	1	1
2	1930	80	2016	2016	2016	1	1	2	2	2	2	2	2	2	6	3	10	2	3	1	52.8	2		1	1	3	1	1	3	2	5	6	7	7	2	2	2	2	2	2	1	1	40	5	2	100	1	1	1
1	1940	70	2017	2017	2017	1	2	2	2	2	2	2	2	2	2	2	3	1	1	1	5.3	2		2	1	3	1		3	2	5	6	7	7	2	2	2	2	2	2	1	2					2	1	2
2	1950	50	2015	2016	2016	1	2	2	2	2	2	2	2	2	2	2	3	0	1	1	0.9	2		1	1	3	1	1	3	2	5	6	7	7	2	2	2	2	2	2	1	2					2	1	2
1	1940	70	2017	2017	2017	2	2	2	1	1	2	2	2	2	6	4	7	1	3	1	63.2	2		1	1	3	1	1	3	2	5	6	7	7	1	2	2	2	2	2	1	1	20		1	3	1	1	2
1	1950	50	2015	2015	2015	1	2	2	2	2	2	2	2	2	2	10	2		7	1	41.6	2		2	1	3	1	1	1	1	2	1	1	2	2	2	2	2	2	2	1	1	5				1	1	2
1	1940	70	2015	2015	2015	2	2	2	2	1	1	2	2	2	4	4	4	3	1	1	7.6	2		1	1	3	3	1	3	2	5	6	7	7	2	2	2	2	2	2	1	2					2	1	2
1	1960	50	2017	2017	2017	1	1	2	2	2	2	2	2	2	2	2	6	5	1	1	13.6	2		2	1	3	1	1	3	2	5	6	7	7	2	2	1	2	2	2	1	1	15	13	1		1	1	2
2	1980	30	2017	2017	2017	1	1	2	2	2	2	2	2	2	2	2	3	1	1	1	24.6	2		3	1	3	1	1	3	2	5	6	7	7	2	2	2	2	2	2	1	2					2	1	2
1	1960	50	2016	2016	2016	1	2	2	2	2	2	2	2	2	2	2	2		1	2		2		2	4	3	3		3	2	5	6	7	7	4	4	4	4	4	4	1	2					2	1	2
1	1960	40	2016	2016	2016	1	2	2	2	2	2	2	2	2	2	2	2		1	2		2		2	4	3	3		3	2	5	6	7	7	4	4	4	4	4	4	1	2					2	1	2
2	1940	60	2010	2015	2015	1	2	2	2	2	2	1	2	2	3	1	4	0	3	1	96.8	2		1	1	3	1	3	1	1	2	1	1	3	2	2	2	2	2	2	1	1	20	4	1	3	2	1	2
1	1930	80	2014	2016	2016	1	1	2	1	1	2	2	2	1	9	3	21	4	4	1	63	2		1	1	3	1	1	3	2	5	6	7	7	2	2	2	2	2	2	2	1	50		1	3	1	1	2
1	1920	80	2016	2017	2017	1	2	2	2	2	2	1	2	2	3	10	3		7	1	29.3	2		2	1	3	3	1	1	2	4	1	6	4	3	3	3	3	3	3	1	2					2	1	2
1	1950	60	2016	2016	2016	1	2	2	2	2	2	2	2	2	2	1	3	0	1	1	40	2		2	1	2	1	1	3	2	5	6	7	7	2	2	2	2	2	2	2	1	10	10			2	1	2
2	1970	40	2016	2017	2017	1	1	2	1	2	2	2	2	2	4	10	6		7	1	130	2		3	1		1	1	1	3	5	5	6	6	3	3	3	3	3	3	2	2
1	1950	50	2017	2017	2017	1	1	2	2	2	2	2	2	2	2	10	6		1	1	9.6	2		3	1	4	1	1	3	3	5	5	6	6	3	3	3	3	3	3	2	2
1	1940	70	2017	2017	2017	1	1	2	2	2	2	2	2	2	2	1	6	0	1	1	8.5	2		3	1	4	4		5	3	5	6	7	7	2	2	2	2	2	2	1	1	10	10			2	1	2
1	1950	50	2015	2015	2015	1	1	2	2	2	2	2	2	2	2	1	3	0	1	1	0.8	2		3	1	4	1	1	3	2	5	6	7	7	2	2	2	2	2	2	2	1	10	9			2	1	2
2	1940	70	2017	2017	2017	1	1	2	2	2	2	2	2	2	2	2	3	3	1	2		2		2	4	4	2	1	3	2	5	6	7	7	2	2	2	2	2	2	2	1	10	10			2	1	2
2	1960	50	2015	2016	2016	1	1	2	2	1	2	1	2	2	6	1	29	6	3	2		2		2	4	1	3	1	1	1	2	1	2	4	2	2	2	2	2	2	1	1	45		1	3	2	3	1
2	1940	70	2015	2015	2015	1	2	2	2	2	2	2	2	2	3	2	1	0	3	1	34	2		1	1	2	3	1	3	2	5	6	7	7	2	2	2	2	2	2	2	1	40	5			2	1	2
2	1930	70	2015	2015	2015	2	2	2	1	1	1	1	1	2	9	5	24	6	6	1	120	2		1	1	3	3		3	2	5	6	7	7	2	2	2	2	2	2	2	1	50	10	1	3	2	1	1
2	1970	30	2016	2016	2016	2	1	2	2	2	2	2	2	2	2	1	2	0	3	1	1.2	2		2	1	2	3	1	3	2	5	6	7	7	2	2	2	2	2	2	1	2					1	1	2
1	1970	40	2016	2016	2016	1	2	2	2	2	2	2	2	2	2	2	4	3	1	1	0.4	2		2	1	1	3	1	3	2	5	6	7	7	2	2	2	2	2	2	1	2					2	1	2
2	1970	40	2016	2011	2016	1	2	1	2	2	1	2	2	2	6	4	11	8	3	2		2		1	4	1	3		3	2	5	6	7	7	2	2	2	2	2	2	1	1	50	22.5	3	300	1	2	1
2	1960	40	2009	2016	2016	2	1	2	2	2	2	2	2	2	6	1	5	0	1	1	810	2		1	1	3	3	1	3	2	5	6	7	7	2	2	2	2	2	2	1	1	40	7	1	3	2	1	2
2	1940	60	2016	2016	2016	1	2	2	2	2	2	2	2	2	2	2	3	1	3	1	5.8	2		2	1	2	3	1	3	2	5	6	7	7	2	2	2	2	2	2	1	2			1	3	2	1	2
1	1940	60	2016	2016	2016	1	1	2	2	2	2	2	2	2	4	4	6	0	1	1	14	2		1	1	3	3	1	3	2	5	6	7	7	2	2	2	2	2	2	1	2			1	3	2	1	2
2	1940	60	2016	2017	2017	2	2	2	2	2	2	1	2	2	3	3	0	0	3	2		2		1	4	1	3	1	3	2	5	6	7	7	2	2	2	2	2	2	2	2					2	1	2
2	1940	70	2016	2017	2017	2	2	2	2	2	2	1	2	2	5	5	6	1	4	1	163.1	2		1	1	3	3	1	3	2	5	6	7	7	2	2	2	2	2	2	1	2			1		2	1	2
2	1940	70	2016	2017	2017	1	2	2	2	2	2	2	2	2	3	2	9	1	4	1	16	2		1	1	3	3	1	3	2	5	6	7	7	2	1	2	2	2	2	1	2			1	3	2	1	2
1	1930	70	2016	2016	2016	1	1	2	2	2	2	2	2	2	6	4	12	2	3	2		2		1	4	1	3	1	3	2	5	6	7	7	2	2	2	2	2	2	2	2			1	1	2	1	1
2	1920	80	2016	2016	2016	1	2	2	2	2	2	2	2	2	9	3	24	7	6	1	69	2		1	1	3	3	1	1	2	5	6	7	7	2	2	2	2	2	2	2	1	40	11			1	1	1
2	1940	70	2017	2017	2017	1	2	2	2	2	2	2	2	2	3	1	4	0	3	1	5.7	2		1	1	1	3		3	2	5	6	7	7	2	2	2	2	2	2	1	2			1	3	2	1	2
1	1950	60	2017	2017	2017	1	1	2	2	1	1	2	2	2	4	2	9	6	8	1	3.9	2		1	1	1	3	1	3	2	5	6	7	7	2	2	2	2	2	2	1	1	30	19	1	3	2	1	2
1	1950	50	2017	2017	2017	1	1	2	2	2	2	2	2	2	3	1		0	1	1	42	2		1	1	3	3	1	1	1	2	1	2	4	2	2	2	2	2	2	2	1	30	20	1	3	2	1	2
2	1980	20	2014	2015	2015	2	1	2	2	2	2	2	2	2	5	3	8	3	3	1	31	2		1	1	3	1	1	2	1	2	2	7	7	2	2	2	2	2	2	1	1	10	10	1	3	2	1	1
2	1950	60	2014	2015	2015	2	2	2	1	2	2	2	2	2	6	4	7	3	3	2		2		2	4	1	1	1	3	2	5	6	7	7	2	2	2	2	2	2	1	1	20	5	1	3	2	2	1
1	1950	60	2014	2015	2015	1	2	2	2	2	2	2	2	2	2	2	2	1	4	1	2.8	2		2	1	3	1	1	3	2	5	6	7	7	2	2	2	2	2	2	1	2					2	1	2
1	1950	60	2014	2015	2015	1	2	2	2	2	2	2	2	2	2	2	3	1	1	1	8.1	2		1	1	3	1	1	3	2	5	6	7	7	2	2	2	2	2	2	1	1	10	5			2	1	2
2	1940	60	2014	2015	2015	1	2	2	2	2	2	2	2	2	2	2	2	0	3	2		2		2	4	3	1	1	3	2	5	6	7	7	2	1	2	2	2	2	1	2					2	1	2
1	1950	50	2015	2015	2015	2	1	2	2	2	2	2	2	2	3	2	5	2	1	2		2		1	4	3	1	1	3	2	5	6	7	7	2	2	2	2	2	2	1	2					2	1	2
2	1980	30	2014	2015	2015	1	2	2	2	2	2	2	2	2	2	2	4	0	1	1	7.5	2		1	1	3	1	1	3	2	5	6	7	7	2	2	2	2	2	2	1	2					2	1	2
2	1970	30	2014	2015	2015	1	2	2	2	2	2	2	2	2	4	2	6	2	1	1	23	2		1	1	3	1	1	3	2	5	6	7	7	2	2	2	2	2	2	1	1	10	6			2	1	2
2	1940	60	2014	2015	2015	1	2	2	2	2	2	2	2	2	2	2	4	4	1	2		2		2	4	1	1	1	3	2	5	6	7	7	2	2	2	2	2	2	1	1	10	0			2	1	2
1	1930	70	2014	2015	2015	1	2	2	2	2	2	2	2	2	3	3	6	3	1	1	270	2		1	1	3	1	1	3	2	5	6	7	7	2	2	2	2	2	2	1	2					2	1	2
2	1940	70	2014	2015	2015	1	2	2	2	2	2	2	2	2	3	2	7	3	8	1	26	2		1	1	3	1	1	3	2	5	6	7	7	2	1	2	2	2	2	1	2					2	1	2
2	1960	40	2015	2015	2015	1	2	2	2	2	2	2	2	2	3	3	6	2	1	2		2		2	4	1	1	1	3	2	5	6	7	7	2	2	2	2	2	2	1	1	10	5			2	1	2
1	1940	60	2015	2015	2015	2	1	2	2	2	2	2	2	2	3	3	5	0	1	1	140	2		1	1	3	1	3	1	1	2	1	2	2	2	2	2	2	2	2	1	1	10	5	1	3	2	1	2
2	1960	40	2015	2015	2015	1	2	2	2	2	2	2	2	2	3	1	5	0	3	1	110	2		1	1	3	1	3	1	1	2	1	1	3	2	2	2	2	2	2	1	2					2	1	2
2	1970	40	2015	2015	2015	2	2	2	2	1	2	2	2	2	6	4	10	4	1	1	16	2		1	1	3	1	3	1	1	2	1	2	4	2	2	2	2	2	2	1	1	10	8	2	150	1	1	1
2	1970	40	2015	2015	2015	2	2	2	1	2	2	2	2	2	4	2	3	0	3	2		2		2	4	1	1	1	3	2	5	6	7	7	2	2	2	2	2	2	1	2					2	1	2
2	1970	30	2003	2016	2016	1	2	2	2	2	2	2	2	2	5	3	12	6	3	1	1.1	2		1	1	3	1	3	1	1	2	1	2	4	2	2	2	2	2	2	1	1	10	7	1	3	2	1	1
2	1970	40	2014	2016	2016	1	2	2	2	2	2	2	2	2	3	3	7	5	1	1	0.6	2		1	1	1	1	1	3	2	5	6	7	7	2	2	2	2	2	2	1	1	10	10	1	3	2	1	1
2	1960	50	2015	2016	2016	1	2	2	2	2	2	2	2	2	3	2	4	2	3	2		2		1	4	1	1	1	3	2	5	6	7	7	2	1	2	2	2	2	1	1	10	5			2	1	2
2	1950	60	2015	2016	2016	2	2	2	2	2	2	2	1	2	6	3	9	3	3	1	73	2		1	1	3	1	3	1	1	2	1	2	5	2	2	2	2	2	2	1	1	10	7	1	3	2	1	1
1	1960	40	2015	2016	2016	2	1	2	2	2	2	2	2	2	2	2	3	0	1	1	0.5	2		1	1	3	1	1	3	2	5	6	7	7	2	2	2	2	2	2	1	1	10	5			2	1	2
2	1940	60	2015	2016	2015	1	2	2	2	2	2	2	2	2	3	2	4	1	1	1	0.3	2		1	1	1	1	1	3	2	5	6	7	7	2	1	2	2	2	2	2	1	10	0			2	1	2
2	1980	30	2015	2016	2015	2	2	2	2	2	2	1	2	2	5	3	10	4	3	2		1	11.2	1	2	3	1	1	3	2	5	6	7	7	2	2	2	2	2	2	1	1	30	12	1	0	1	1	1
2	1980	30	2015	2015	2015	1	2	2	2	2	2	2	2	2	5	5	10	9	4	2		2		2	4	1	2	1	3	2	5	6	7	7	2	2	2	2	2	2	2	1	10	10	1	3	1	1	1
1	1950	60	2016	2016	2016	1	2	2	2	2	2	2	2	2	2	2	2	1	1	1	87	2		2	1	3	1	1	3	2	5	6	7	7	2	2	2	2	2	2	1	2					2	1	2
2	1960	40	2016	2016	2016	1	2	2	2	2	2	2	2	2	2	2	4	2	1	1	0.5	2		2	1	3	1	1	3	2	5	6	7	7	2	2	1	2	2	2	1	1	10	5			1	1	2
2	1970	40	2016	2016	2016	1	2	2	2	2	2	2	2	2	3	2	5	2	3	2		2		2	4	1	2	1	3	2	5	6	7	7	2	1	2	2	2	2	1	2					2	1	2
2	1990	20	2016	2016	2016	1	2	2	2	2	2	2	2	2	8	8	16	15	5	1	180	2		1	1	1	1	1	3	2	5	6	7	7	2	2	2	2	2	2	1	1	40	30			1	2	1
1	1990	20	2014	2016	2016	2	2	2	2	2	2	2	1	2	3	2	6	2	1	2		2		2	4	1	2	1	3	2	5	6	7	7	2	2	2	2	2	2	1	1	10	10			2	1	2
1	1940	60	2016	2016	2016	2	1	2	2	2	2	2	2	2	2	2	4	3	8	1	1.8	2		1	1	3	1	1	3	2	5	6	7	7	2	2	2	2	2	2	1	1	10	8			1	1	2
1	1950	50	2016	2016	2016	1	2	2	2	2	2	2	2	2	3	2	4	2	1	1	140	2		1	1	3	1	1	3	2	5	6	7	7	2	2	2	2	2	2	1	2					2	1	2
1	1960	50	2016	2016	2016	1	2	2	2	2	2	2	2	2	3	2	4	1	1	2		2		1	4	3	1	1	3	2	5	6	7	7	2	2	2	2	2	2	2	1	20	11			1	1	2
2	1980	30	2015	2015	2016	1	2	2	2	2	2	2	2	2	2	2	3	2	3	2		2		2	4	1	2	1	3	2	5	6	7	7	2	2	2	2	2	2	1	2					2	1	2
1	1940	60	2016	2016	2016	2	1	2	2	2	2	2	2	2	2	2	2	1	4	1	25	2		1	1	3	3	1	3	2	5	6	7	7	2	2	2	2	2	2	1	2					2	1	2
1	1960	50	2016	2016	2016	2	1	2	2	2	2	2	2	2	9	4	18	7	4	1	190	2		1	1	3	1	3	1	1	2	1	4	5	2	2	2	2	2	2	1	1	20	20	1	3	2	3	1
1	1950	60	2016	2016	2016	1	2	2	2	2	2	2	2	2	2	2	3	2	1	1	71	2		1	1	3	1	1	3	2	5	6	7	7	2	2	2	2	2	2	1	2					2	1	2
2	1970	40	2015	2016	2015	2	2	2	2	2	2	2	1	2	5	3	12	6	1	1	350	2		1	1	3	1	1	3	2	5	6	7	7	2	2	2	2	2	2	1	1	10	10	1	3	2	1	2
2	1940	70	2016	2016	2016	1	2	2	2	2	2	2	2	2	2	2	4	3	4	1	190	2		3	1	3	3	1	3	2	5	6	7	7	2	2	2	1	2	2	1	2					2	1	2
2	1970	40	2016	2016	2016	1	2	2	2	2	2	2	2	2	2	2	2	1	1	2		2		2	4	1	2	1	3	2	5	6	7	7	2	2	2	2	2	2	1	2					2	1	2
1	1960	40	2016	2016	2016	1	2	2	2	2	2	2	2	2	2	2	5	3	1	1	5	2		3	1	3	1	1	3	2	5	6	7	7	2	2	2	2	2	2	1	1	10	5	1	3	2	1	2
2	1960	50	2015	2016	2016	2	1	2	2	2	2	2	2	2	2	2	4	1	1	1	1.7	2		1	1	3	1	1	3	2	5	6	7	7	2	1	2	2	2	2	1	1	10	7			2	1	2
1	1970	30	2015	2016	2016	1	2	2	2	2	2	2	2	2	2	2	3	2	1	1	0.3	2		1	1	3	1	1	3	2	5	6	7	7	2	2	2	2	2	2	1	1	10	5			2	1	2
2	1970	30	2016	2016	2016	2	2	2	2	2	2	2	1	2	5	5	12	11	3	2		2		2	4	1	2	1	3	2	5	6	7	7	2	2	2	2	2	2	1	1	15	15	1	3	1	1	1
2	1960	50	2016	2017	2016	2	2	2	2	2	2	2	1	2	3	1	4	0	1	1	62	2		1	1	3	1	1	3	2	5	6	7	7	2	2	2	2	2	2	1	2					2	1	2
2	1940	70	2016	2017	2016	2	2	2	1	2	2	2	2	2	4	2	6	1	3	1	0.9	2		1	1	3	1	1	3	2	5	6	7	7	2	2	2	2	2	2	1	1	10	5			2	1	2
1	1950	60	2016	2017	2016	1	2	2	2	2	2	2	2	2	2	2	2	0	1	1	9.7	2		3	1	3	3	1	3	2	5	6	7	7	2	2	2	2	2	2	1	2					2	1	2
2	1920	80	2016	2017	2017	1	2	2	2	2	2	2	2	2	3	2	8	1	4	1	44	2		1	1	3	1	3	1	2	5	6	7	7	2	2	2	2	2	2	1	2			1	1.5	2	1	2
2	1990	20	2015	2017	2016	2	2	2	1	2	2	2	2	2	3	1	7	1	2	1	51	2		1	1	3	1	1	2	1	2	2	7	7	2	2	2	2	2	2	1	2					2	1	2
2	1970	40	2017	2017	2017	2	2	2	2	2	2	2	2	1	9	3	16	3	1	1	48	2		3	1	3	3	3	1	1	2	1	2	4	2	2	2	2	2	2	1	1	20	8	1	3	1	3	1
2	2000	10	2015	2016	2015	1	2	2	2	2	2	2	2	2	3	3	6	3	2	2		2		2	4	1	1	1	3	2	5	6	7	7	2	2	2	2	2	2	1	2					2	1	2
2	1990	20	2016	2017	2017	2	2	2	1	2	2	2	2	2	4	2	5	2	1	1	1.4	2		2	1	1	2	1	3	2	5	6	7	7	2	2	2	2	2	2	1	2					2	1	2
2	1960	50	2016	2017	2017	2	2	2	1	2	2	2	2	2	6	4	12	4	1	1	23	2		1	1	3	1	3	1	1	2	1	3	4	2	2	2	2	2	2	1	1	10	7			2	1	1
2	1960	50	2015	2017	2015	2	2	2	2	2	2	2	1	2	5	3	11	5	1	2		2		2	4	1	2	1	3	2	5	6	7	7	2	2	2	2	2	2	1	1	50	5	2	200	2	1	1
2	1930	70	2017	2017	2017	1	2	2	2	2	2	2	2	2	2	2	3	2	4	1	1.8	2		2	1	1	1	1	3	2	5	6	7	7	2	2	2	2	2	2	1	2					2	1	2
1	1960	40	2015	2016	2016	2	1	2	2	2	2	2	2	2	2	2	2	1	1	2		2		2	4	1	2	1	3	2	5	6	7	7	2	2	2	2	2	2	1	2					2	1	2
2	1980	30	2015	2015	2016	2	2	2	1	2	2	2	2	2	4	2	7	3	3	2		2		2	4	1	2	1	3	2	5	6	7	7	2	2	2	2	2	2	1	2					2	1	2
2	1950	60	2015	2016	2015	1	2	2	2	2	2	2	2	2	2	2	3	1	1	2		2		2	4	1	1	1	3	2	5	6	7	7	2	2	2	2	2	2	1	2					2	1	2
2	1960	50	2015	2017	2017	2	1	2	2	2	2	2	2	2	5	3	12	6	1	2		2		1	4	1	1	1	3	2	5	6	7	7	2	2	1	2	2	2	1	1	10	8			1	1	1
1	1980	30	2017	2017	2017	1	2	2	2	2	2	2	2	2	2	2	2	1	1	1	0.4	2		2	1	2	1	1	3	2	5	6	7	7	2	2	1	2	2	2	1	2					2	1	2
1	1960	40	2016	2016	2016	2	1	2	2	2	2	2	2	2	2	2	1	1	1	2		2		2	4	1	2	1	3	2	5	6	7	7	2	2	2	2	2	2	1	2					2	1	2
2	1930	80	2015	2017	2015	2	1	2	2	2	2	2	2	2	3	3	10	6	4	1	26	2		1	1	2	1	1	3	2	5	6	7	7	2	1	2	2	2	2	1	1	10	10	1	3	2	1	2
2	1960	40	2016	2017	2017	2	2	2	2	1	2	2	2	2	6	3	13	4	1	2		1	10.4	2	2	3	1	1	3	2	5	6	7	7	2	2	2	2	2	2	1	1			1	3	2	1	2
2	1960	50	2017	2017	2017	2	2	2	1	2	2	2	2	2	4	2	8	2	1	1	39	2		1	1	3	1	3	1	1	2	1	1	3	2	2	2	2	2	2	1	2					2	1	2
2	1940	70	2017	2017	2017	2	2	2	2	1	2	2	2	2	4	2	7	2	3	1	27	2		1	1	3	1	1	3	2	5	6	7	7	2	1	2	2	2	2	1	1	10	10	1	3	2	1	2
2	1950	50	2016	2016	2016	2	2	2	2	2	2	2	1	2	6	3	13	7	1	2		2		2	4	1	2	1	3	2	5	6	7	7	1	2	2	2	2	2	1	1	10	10	1	3	1	2	1
2	1940	70	2016	2017	2017	1	2	2	2	2	2	2	2	2	2	2	3	1	4	2		2		2	4	1	2	1	3	2	5	6	7	7	2	2	2	2	2	2	1	2					2	1	2
1	1960	50	2017	2017	2017	2	1	2	2	2	2	2	2	2	2	2	4	2	1	1	7.1	2		2	1	2	1	1	3	2	5	6	7	7	2	2	2	2	2	2	1	1	10	10			2	1	2
2	1940	70	2017	2017	2017	2	2	2	2	2	2	2	1	2	3	2	8	3	4	1	190	2		1	1	3	1	1	3	2	5	6	7	7	2	2	2	2	2	2	1	2					2	1	2
2	1990	20	2017	2017	2017	2	2	2	2	2	2	2	1	2	3	3	7	4	2	2		2		2	4	1	2	1	3	2	5	6	7	7	2	2	2	2	2	2	1	1	10	10			2	1	2
1	1960	50	2017	2017	2017	1	2	2	2	2	2	2	2	2	2	2	2	1	1	2		2		2	4	1	2	1	3	2	5	6	7	7	2	2	2	2	2	2	1	1	10	0			2	1	2
2	1980	30	2017	2017	2017	2	2	2	2	2	2	2	1	2	5	5	11	11	4	2		2		2	4	1	2	1	3	2	5	6	7	7	2	2	2	2	2	2	1	1	10	10	1	3	2	2	2
2	2000	10	2017	2017	2017	2	2	2	2	2	1	2	2	2	4	4	9	5	2	2		1	24.2	1	2	3	1	1	3	2	5	6	7	7	2	2	2	2	2	2	2	1	10	10	1	3	2	1	1
1	1960	40	2017	2017	2017	1	2	2	2	2	2	2	2	2	3	3	7	5	1	2		2		2	4	1	2	1	3	2	5	6	7	7	2	2	2	2	2	2	1	1	10	5			2	1	2
2	1950	50	2015	2015	2015	2	2	2	2	1	2	2	2	2	6	6	15	7	8	1	6.5	2		1	1	3	1	3	1	1	2	1	3	4	2	2	2	2	2	2	1	1	20	13	1	3	2	1	1
2	1960	40	2017	2017	2017	2	2	2	2	1	2	2	2	2	6	4	14	4	4	2		1	32.4	1	2	3	1	1	3	2	5	6	7	7	2	2	2	2	2	2	2	1	40	15	2	150	1	1	1
2	1950	50	2015	2015	2015	2	1	2	2	2	2	2	2	2	3	3			3	1	67	2		3	1	1	1	1	1	1	2	1	1	6	2	2	2	2	2	2	1	1	10	5	1	2	2	1	2
1	1980	30	2014	2015	2015	1	2	2	1	2	2	1	2	2	9	3		9	1	1	61.6	2		1	1	3	3	1	1	1	2	1	3	5	2	2	2	2	2	2	1	1	30	9	2	250	1	3	1
2	1980	20	2006	2014	2015	2	2	2	2	2	2	2	1	2	5	3	9	7	3	1	20.6	2		1	1	3	1	1	3	2	5	6	7	7	2	2	2	2	2	2	1	1	17.5	10	1	0	2	1	1
2	1950	50	2014	2015	2015	1	2	2	2	2	2	2	2	2	3	3	8	1	3	1	7.5	2		2	1	3	1	1	3	2	5	6	7	7	2	2	2	2	2	2	1	1	30	5	1	3	2	1	2
1	1960	40	2011	2015	2015	1	2	2	2	2	2	2	2	2	7	4	15	2	1	2		1	85	1	2	3	1		3	2	5	6	7	7	2	2	2	2	2	2	1	1	30	5	1	3	2	1	1
2	1980	30	2014	2015	2015	2	1	2	2	2	2	2	2	2	3	3	7	3	1	1	12.1	2		1	1	3	1	1	4	1	2	3	7	7	2	2	1	2	2	2	2	1	30	5			1	1	2
2	1970	30	2014	2015	2015	2	2	2	2	2	2	2	1	2	3	3	6	4	3	1	118	2		1	1	3	1	1	3	1	2	2	7	7	2	2	2	2	2	2	1	1	30	0.5			2	1	2
2	1940	70	2015	2015	2015	1	1	2	2	2	2	2	2	2	3	3	6	3	3	1	23	2		1	1	3	1	1	3	2	5	6	7	7	2	2	2	2	2	2	1	1	10	7	2	0	2	1	2
1	1960	50	2015	2015	2015	1	1	2	2	2	2	2	2	2	3	3		4	1	1	12.5	2		1	1	3	1	1	3	1	2	3	7	7	2	2	2	2	2	2	1	1	30	2	1	3	2	1	2
2	1990	20	2015	2015	2015	1	1	2	2	2	2	2	2	2	2	2		2	1	2		2		2	4	3	1	1	3	2	5	6	7	7	2	2	2	2	2	2	1	1	20	6			2	1	2
1	1950	50	2015	2015	2015	1	1	2	2	2	2	2	1	1	6	6	12	12	3	1	80.8	2		1	1	3	1	1	3	2	5	6	7	7	2	2	2	2	2	2	1	1	7.5	5	2	100	2	2	1
1	1930	70	2010	2015	2015	1	2	2	2	2	2	2	2	2	4	4			3	1	3	2		1	1	3	1	1	3	1	2	3	7	7	2	2	2	2	2	2	1	1	10	5			2	1	1
2	1920	80	2014	2015	2015	2	2	2	1	2	2	2	2	2	3	3	6	6	3	1	5.7	2		1	1	3	1	1	3	2	5	6	7	7	2	2	1	2	2	2	1	1	15	0	1	3	2	1	2
1	1930	70	2015	2015	2015	2	2	2	2	1	2	2	2	2	9	4	20	6	1	1	47.2	2		1	1		1	1	1	1	2	1	6	2	2	2	2	2	2	2	1	1	30	2.5	1	3	2	1	1
2	1950	60	2015	2015	2015	2	2	2	1	2	2	2	2	2	8	4	10	0	3	1	50.6	2		1	1	3	1	1	3	2	5	6	7	7	2	2	2	2	2	2	1	1	30	5	1	2	2	3	1
1	1970	40	2015	2015	2015	2	2	2	2	2	2	2	1	2	3	3	2		7	1	27.6	2		1	1	3	2	3	1	1	2	1	1	4	2	2	2	2	2	2	1	1	30				2	1	2
1	1960	50	2015	2015	2015	1	1	2	2	2	2	2	2	2	3	3	5		1	1	11.3	2		1	1	3	2	1	1	1	2	1	2	4	2	2	2	2	2	2	1	1	30				2	1	2
2	1930	80	2015	2016	2016	2	2	2	2	2	2	2	1	2	9	10			7	1	147	2		1	1	3	3		5	2	5	3	7	7	2	2	2	2	2	2	2	2					2	1	2
2	1930	70	2015	2016	2016	1	2	2	2	2	2	2	2	2	3	3		5	8	1	17.1	2		1	1	3	1	1	3	2	5	6	7	7	2	2	2	2	2	2	1	1	5	4			2	1	1
1	1930	70	2015	2016	2016	1	1	2	2	2	2	2	1	2	5	10			7	1	13.9	2		3	1			1	4	2	5	5	6	6	2	2	2	2	2	2	1	1	20				2	1	2
1	1960	50	2015	2015	2016	1	1	2	2	2	2	2	2	2	2	10	4	3	1	1	6.4	2		2	1	3	1	1	3	2	5	5	6	6	2	2	2	2	2	2	1	1	20	0	1		2	1	2
1	1950	60	2014	2015	2016	1	1	2	2	2	2	2	2	2	5	5	7	7	3	1	4.4	2		1	1	3	1	1	3	2	5	5	7	6	2	2	2	2	2	2	2	1	15	15	1	3	2	1	1
1	1950	50	2014	2016	2016	2	1	2	2	2	2	2	2	2	3	3	3		1	1	8.7	2		1	1	3	4	1	3	2	5	5	6	6	2	2	2	2	2	2	1	1	10		1		2	1	2
2	1930	80	2016	2016	2016	1	2	2	2	2	2	2	2	2	3	3	3	3	4	1	17.1	2		1	1	3	1	1	1	2	5	5	6	6	2	2	2	2	2	2	1	1	15	0	1	2	2	1	2
2	1930	70	2014	2016	2016	2	2	2	2	2	2	2	2	2	3	3			5	1	52	2		1	1	3	1	1	2	2	5	5	6	6	2	2	2	2	2	2	2	1	10				2	1	2
2	1940	60	2016	2016	2016	1	2	2	2	2	2	2	2	2	3	3	8	8	3	1	11.1	2		1	1	3	1	1	1	1	2	1	1	1	2	2	2	2	2	2	1	1	25	3	1	3	2	1	2
2	1950	50	2016	2016	2016	2	1	2	2	2	2	2	2	2	9	10			7	1	48.8	2		1	1	3	1	1	4	2	5	5	6	6	2	2	2	2	2	2	1	1	30		1	3	1	4	1
2	1950	60	2016	2016	2016	1	1	2	2	2	2	2	2	2	3	3	3	3	3	1	0.7	2		2	1	3	1	1	3	2	5	5	7	6	2	2	2	2	2	2	2	1	10	1	1	3	2	1	2
1	1960	40	2016	2016	2016	2	2	2	2	2	2	2	1	2	3	3		2	1	1	2.6	2		2	1	3	1	1	1	1	5	5	7	6	2	2	2	2	2	2	1	1	10	5	1	5	2	1	1
1	1950	60	2016	2016	2016	1	2	2	2	2	2	2	2	2	4	2	7	2	1	1	18.4	2		1	1	3	1	1	3	2	5	5	6	6	2	2	2	2	2	2	1	1	10	5	1	6	2	1	2
2	1990	20	2016	2016	2016	1	2	2	2	2	2	2	2	2	3	10			2	2		2		1	4	3	1	1	3	2	5	5	6	6	2	2	2	2	2	2	1	1	10				2	1	2
2	1970	40	2016	2016	2016	1	2	2	2	2	2	2	2	2	9	3	18	4	1	1	53.6	2		1	1	3	1	1	1	1	1	1	2	4	2	2	2	2	2	2	1	1	5	5	1	5	2	2	1
1	1950	60	2016	2016	2016	1	2	2	2	2	2	2	2	2	3	3		1	3	1	13.2	2		1	1	3	1	1	3	2	5	5	6	6	2	2	2	2	2	2	1	1	5	5			2	1	2
2	1950	60	2016	2016	2017	1	1	2	2	2	2	2	2	2	3	3	4	4	3	1	4.8	2		1	1	3	1	1	1	1	2	4	6	6	2	2	2	2	2	2	1	1	10	5			2	1	2
2	1940	60	2012	2017	2017	2	1	2	2	2	2	2	2	2	4	4	8	4	3	1	102	2		2	1	3	1	1	4	2	5	5	6	6	2	2	2	2	2	2	2	1	5	1	1	4	2	1	2
2	1920	80	2016	2016	2017	2	1	2	2	2	2	2	2	2	5	10	9		4	1	12.3	2		2	1	3	1	1	3	2	5	5	6	6	2	2	2	2	2	2	1	1	5	5			2	1	2
1	1960	20	1994	2017	2017	2	1	2	2	2	2	2	2	2	3	3	7	7	1	1	0.4	2		1	1	3	1	1	3	2	5	5	6	6	2	2	2	2	2	2	1	1	20	8	1	3	2	1	2
1	1940	60	2017	2017	2017	1	1	2	2	2	2	2	2	2	5	5		4	2	1	3.1	2		1	1	3	1	1	1	1	2	1	2	1	2	2	2	2	2	2	1	1	30	8	1	3	2	1	2
2	1940	70	2017	2017	2017	1	2	2	2	2	2	2	2	2	3	10			3	1	48	2		1	1	3	1	1	3	2	5	5	6	6	2	2	2	2	2	2	1	2				0	2	1	2
2	1940	70	2017	2017	2017	2	1	2	2	2	2	2	2	2	2	2	2	2	3	1	6.7	2		1	1	3	1	1	3	2	5	5	6	6	2	2	2	2	2	2	1	1	20	11			2	1	2
2	1940	70	2017	2017	2017	1	2	2	2	2	2	2	1	2	5	5	4	1	8	1	88	2		2	1	3	1	1	1	1	2	1	2	3	2	2	2	2	2	2	1	1	30	9			2	1	2
2	1980	30	2016	2017	2017	1	1	2	2	2	2	2	2	2	3	3	9	9	1	1	304	2		1	1	3	2	1	1	1	2	1	3	3	2	2	2	2	2	2	2	1	17.5	17.5	1	4	2	1	2
1	1950	50	2017	2017	2017	2	1	2	2	2	2	2	2	2	6	6	17	17	1	1	1.4	2		1	1	3	1	1	3	1	2	3	7	7	2	2	2	2	2	2	1	1	30	12.5	1	3	2	4	1
2	1940	60	2017	2017	2017	1	2	2	2	2	2	2	2	2	6	6	7	7	3	1	16.1	2		1	1	3	1	1	3	2	5	5	6	6	2	2	2	2	2	2	1	1	20	15	1	3	2	1	1
2	1930	70	2015	2016	2016	1	2	2	2	2	2	2	2	2	6	10	9		4	1	43	2		1	1	3	1	1	3	2	5	6	7	7	2	2	1	2	2	2	1	1	15		1		2	1	1
2	1930	80	2016	2016	2016	1	2	2	2	2	2	2	2	2	3	10	5		4	1	42	2		1	1	3	1	1	3	2	5	6	7	7	2	2	2	2	2	2	1	2			1		2	1	2
2	1950	60	2016	2016	2016	1	2	2	2	2	2	2	2	2	3	10	8		4	1	13	2		1	1	3	1	1	1	1	2	4	7	7	2	2	2	2	2	2	1	1	15				2	1	2
2	1980	30	2016	2016	2016	1	2	2	2	2	2	2	2	2	5	10	11		7	1	170	2		1	1	3	1	1	1	1	2	1	4	3	2	2	2	2	2	2	1	1	30				1	3	1
1	1930	80	2016	2016	2016	2	2	2	2	2	2	1	2	2	3	3	1	1	1	2		2		2	4	1	1	1	3	2	5	6	7	7	2	2	2	2	2	2	1	2					2	1	2
1	1970	40	2014	2015	2015	1	1	2	2	2	2	2	2	2	4	2	10	0	4	1	35	2		1	1	3	1	1	3	2	5	6	7	7	2	2	2	2	2	2	2	1	20	6	2		2	3	2
1	1990	20	2015	2015	2015	2	1	2	2	2	2	2	2	2	9	3	14	0	1	1	96	2		1	1	2	3	1	1	1	2	1	2	5	2	2	2	2	2	2	1	1	50	15	1		1	3	1
1	1940	70	2015	2015	2015	2	1	2	2	2	2	2	2	2	4	10	8		1	1	5.8	2		1	1	3	1	1	3	2	5	6	7	7	2	2	2	2	2	2	2	2					2	1	2
1	1940	60	2014	2015	2015	2	2	2	1	2	2	2	2	2	3	10	8		1	1	82	2		1	1	3	1	1	3	2	5	6	7	7	2	2	2	2	2	2	1	1	15		1		2	1	1
1	1930	70	2015	2015	2015	2	1	2	2	2	2	2	2	2	2	1	5	2	1	2		2		2	4	2	1	1		2	5	6	7	7	2	2	2	2	2	2	1	1	25	1			1	1	2
1	1930	80	2015	2015	2015	2	2	2	2	2	2	2	1	2	3	10	2		4	1	38	2		1	1	3	1	1	3	2	5	6	7	7	2	2	2	2	2	2	2	1	15				2	1	2
1	1930	70	2013	2015	2015	2	2	2	1	1	2	2	2	2	4	1	6	0	4	1	0.8	2		2	1	1	2	1	3	2	5	6	7	7	2	2	2	2	2	2	1	2					2	1	2
1	1950	50	2015	2015	2015	1	2	2	2	2	2	2	2	2	2	1	6	0	1	1	9.9	2		2	1	2	1	1	3	2	5	6	7	7	2	1	2	2	2	2	1	1	10	5			1	1	2
2	1960	50	2015	2016	2016	2	2	2	2	2	2	2	1	2	3	3	6		3	1	89	2		1	1	3	2	1	2	1	3	3	7	7	2	2	2	2	2	2	1	1	15	10			2	3	2
1	1950	60	2015	2015	2015	2	1	2	2	2	2	2	2	2	3	3	6	1	1	1	220	2		1	1	3	1	1	1	1	2	4	7	7	2	2	2	2	2	2	2	1	15	5	1		2	1	1
2	1990	20	2017	2017	2017	2	2	2	1	2	2	2	2	2	6	10	15		1	1	39	2		1	1	3	1	1	2	3	5	6	7	7	2	2	2	2	2	2	1	1	20				1	1	1
1	1950	60	2017	2017	2017	1	2	2	2	2	2	2	2	2	5	1	9	0	1	1	17	2		1	1	1	3	1	3	2	5	6	7	7	2	1	2	2	2	2	1	1	12.5	9	1		2	1	1
2	1940	70	2017	2017	2017	2	2	2	2	2	2	1	2	2	5	3	1		4	2		2		2	4	3	1	1	3	3	5	6	7	7	2	2	2	2	2	2	1	1	15	5	1		2	1	1
2	1990	20	2017	2017	2017	2	2	2	2	1	2	2	2	2	8	3	19	1	2	2		2		2	4	1	1	1	3	2	5	6	7	7	2	2	2	2	2	2	1	1	50	19	1		1	2	1
2	1940	70	2017	2017	2017	1	2	2	2	2	2	2	2	2	3	3	8	4	2	1	3.3	2		1	1	1	3	1	3	2	5	6	7	7	2	2	2	2	2	2	1	2			1		2	1	2
2	1980	30	2016	2017	2017	2	1	2	2	2	2	2	2	2	5	2	6	1	3	1	98.3	2		1	1	3	1	3	1	1	3	1	1	2	2	2	2	2	2	2	1	1	20	15	1	3	2	1	1
1	1930	70	2016	2016	2016	1	2	2	2	2	2	2	2	2	2	2	3	1	4	1	23.2	2		2	1	3	1	1	3	2	5	5	7	7	2	2	2	2	2	2	1	2					2	1	2
2	1970	40	2016	2016	2016	1	2	2	2	2	2	2	2	2	7	2	20	0	1	1	47.3	2		1	1	3	1	2	1	1	3	1	1	1	2	2	2	2	2	2	1	1	30	5	1	3	1	2	1
2	1960	50	2014	2017	2017	1	2	2	2	2	2	2	2	2	5	3			4	2		2		3	4	3	1	1	2	2	5	6	7	7	2	2	1	2	2	2	2	1	30	25	1	5	2	2	1
2	1960	40	2015	2016	2016	2	2	2	2	2	2	2	1	2	5	3	7	1	3	2		1	0.03	2	2	2	1	1	3	2	5	6	7	7	2	2	2	2	2	2	2	2			1	3	2	1	2
2	2000	10	2017	2017	2017	1	2	2	2	2	2	2	2	2	2	1	3	0	2	2		2		2	4			1	3	2	5	6	7	7	2	1	2	2	2	2	1	2					2	1	2
1	1970	30	2015	2015	2015	2	1	2	2	2	1	2	1	2	6	4	12	9	1	1	110	2		1	1	3	1	1	1	1	2	1	6	3	4	4	4	4	4	4	1	1	30	12.5	3	300	1	3	2
1	1960	50	2014	2015	2015	2	1	2	2	2	2	2	2	2	2	3	3	6	1	2		2		2	4	3	1	1	3	2	5	6	7	7	2	2	2	2	2	2	1	1	15	15	1	3	2	1	2
2	1940	60	2015	2008	2015	1	2	2	2	2	2	2	2	2	9	9	21	21	6	1	6.3	2		3	1	3	1	1	3	2	5	6	7	7	2	2	1	2	2	2	1	1		10			1	1	1
2	1940	60	2015	2015	2015	1	2	2	2	2	2	2	2	2	2	3	3	6	3	1	6.1	2		3	1	3	1	1	3	2	5	6	7	7	2	2	2	2	2	2	1	2			1	2	2	1	2
2	1950	50	2014	2015	2015	1	1	2	2	2	2	2	1	2	3	2	4	1	4	1	31	2		2	1	3	1	1	1	1	2	1	2	2	2	2	2	2	2	2	1	2					2	1	2
1	1940	60	2014	2015	2015	1	1	2	1	1	2	2	2	2	4	3			1	2		2		2	4	3	1	1	3	2	5	6	7	7	2	2	2	2	2	2	1	1	25	25	3	100	2	1	2
1	1950	50	2011	2015	2015	1	1	2	1	1	2	2	2	2	4	4	10	2	1	1	12	2		1	1	3	1	1	3	2	5	6	7	7	4	4	4	4	4	4	1	2			1	3	2	1	2
1	1970	40	2015	2015	2015	2	2	2	2	2	2	2	2	2	1	1	0	0	1	1	7.1	2		2	1	3	3	1	1	1	2	1	1	1	2	2	2	2	2	2	2	2					2	1	2
2	1990	10	2009	2016	2016	1	2	2	1	1	1	2	1	2	4	2	9	2	2	1	0.7	2		3	1	3	1	1	3	2	5	6	7	7	4	4	4	4	4	4	1	2			1	0	2	1	2
2	1970	30	2016	2016	2016	2	2	2	2	2	2	2	2	2	4	3	9	2	3	1	9.3	2		2	1	3	1	1	1	1	2	1	6	4	2	2	2	2	2	2	1	2			1	3	1	4	1
1	1950	50	2016	2016	2016	1	2	2	2	2	2	2	2	2	2	2	5	3	1	1	13	2		3	1	3	1	1	1	1	2	1	6	3	2	2	2	2	2	2	1	2			1	3	2	1	2
1	1940	60	2016	2016	2016	1	1	2	2	2	2	2	2	2	2	2	6	2	4	1	18	2		1	1	3	1	1	3	2	5	6	7	7	2	2	2	2	2	2	1	2			1	3	2	1	2
2	1970	40	2016	2016	2016	1	2	2	2	2	2	2	1	2	4	3	5	3	1	2		2		2	4	3	1	2	3	2	5	6	7	7	4	4	4	4	4	4	1	2			1	3	2	1	2
2	1940	70	2016	2016	2016	2	1	2	2	2	2	2	2	2	2	2	3	0	4	1	6.4	2		1	1	3	1	1	1	1	2	1	2	4	2	2	2	2	2	2	1	2					2	1	2
2	1970	40	2016	2016	2016	1	2	2	2	2	2	2	1	2	3	2	6	2	1	1	68	2		1	1	3	1	1	1	1	2	1	1	2	4	4	4	4	4	4	1	2			1	3	2	1	2
2	1940	70	2015	2016	2016	1	2	1	2	2	2	2	2	2	3	2	4	3	4	1	46	2		3	1	3	1	1	1	1	2	1	2	4	2	2	2	2	2	2	1	2			1	3	2	1	2
1	1950	50	2015	2016	2016	1	1	2	2	2	2	2	2	2	2	2	6	0	1	1	58	2		3	1	3	1	1	1	1	2	1	2	4	2	1	2	2	2	2	2	1	5	0	2	450	2	1	2
2	1970	30	2016	2017	2016	1	1	2	1	2	2	2	2	2	6	3	14	3	1	1	48	2		1	1	3	1	1	1	1	2	2	7	7	2	2	2	2	2	2	1	1	40	15	2	250	2	3	2
1	1960	50	2017	2017	2017	1	1	2	2	2	2	2	2	2	2	2	6	2	1	1	68	2		1	1	3	1	1	3	2	5	6	7	7	2	2	2	2	2	2	1	1	4	4	2	250	2	1	2
1	1940	60	2016	2016	2017	2	1	2	2	2	2	2	2	2	2	2	3	0	1	1	6.9	2		3	1	3	1	1	3	2	5	6	7	7	2	2	2	2	2	2	1	2			1	3	2	1	2
1	1930	80	2016	2017	2017	1	1	2	2	2	2	2	2	2	2	2	6	1	1	1	2.1	2		2	1	3	1	1	3	2	5	6	7	7	4	4	4	4	4	4	2	2					2	1	2
1	1960	40	2015	2015	2015	1	2	2	1	1	2	2	2	2	6	4	11	4	1	1	28.4	2		1	1	3	1		2	1	3	3	7	7	2	2	2	2	2	2	1	1	15	15		3	1	1	2
1	1950	60	2015	2015	2015	1	1	2	2	2	2	2	2	2	3	3	5	5	4	1	13.7	2		1	1	3	1	1	1	2	5	6	3	7	1	2	2	2	2	2	1	1	22.5	5			2	1	2
2	1940	70	2017	2017	2017	1	2	2	2	2	2	2	2	2	4	4	10	7	3	1	37.7	2		1	1	3	1	1	1	1	2	1	2	2	2	2	2	2	2	2	1	1	10	5	1	2	2	1	1
2	1920	80	2016	2016	2016	1	1	2	2	2	2	1	1	2	5	3	8	1	6	1	3.7	2		1	1	3	2	1	3	2	5	6	7	7	2	2	2	2	2	2	1	2			1	0	2	1	2
2	1980	30	2015	2015	2015	1	1	2	2	1	2	2	1	1	6	4	13	3	3	2		2		1	4	3	1	1	3	2	5	6	7	7	2	2	2	2	2	2	1	1	20	5	1	3	2	1	1
1	1970	40	2014	2015	2015	1	1	2	2	2	2	2	1	2	3	3	8	8	1	2		2		1	4	3	1	1	3	2	5	6	7	7	2	2	2	2	2	2	1	1	15	10			2	1	1
1	1960	50	2014	2015	2015	1	1	2	2	2	2	2	2	2	2	2	5	2	1	2		2		2	4	3	1	1	3	2	5	6	7	7	2	2	2	2	2	2	1	2			1	3	2	1	2
2	1960	40	2005	2015	2015	2	2	2	1	2	2	2	1	2	3	3	5	3	3	2		2		2	4	3	1	1	1	1	3	4	7	7	2	2	2	2	2	2	1	1	10	2			2	1	2
1	1950	50	2014	2015	2015	1	1	2	2	1	2	2	1	2	4	3	8	6	4	2		2		1	4	3	1	1	3	2	5	6	7	7	2	2	2	2	2	2	1	1	5	5			2	1	2
1	1960	50	2015	2015	2015	1	2	2	2	2	2	2	1	2	9	4	24	6	1	1	15.4	2		1	1	3	1	1	1	1	2	1	4	5	2	2	2	2	2	2	2	1	30	3			1	3	2
1	1950	50	2015	2015	2015	1	1	2	2	2	2	2	2	2	3	3	5		8	1	1.8	2		2	1	3	1	1	3	2	5	6	7	7	2	2	2	2	2	2	1	1	5		2	200	1	1	1
2	1970	40	2014	2015	2015	1	1	2	2	2	2	2	2	2	5	5	6	4	4	2		2		1	4	3	1	1	3	2	5	6	7	7	2	2	2	2	2	2	1	1	30	17.5	1	3	1	2	1
2	1930	80	2015	2015	2015	1	1	2	2	2	2	2	1	2	3	3	4	4	3	1	53.5	2		1	1	3	1	1	3	2	5	6	7	7	2	2	2	2	2	2	1	2			1	3	2	1	2
1	1960	50	2015	2015	2015	1	2	2	2	2	2	2	2	2	3	3	6	2	1	1	184	2		2	1	3	1	1	1	1	2	1	2	4	2	2	2	2	2	2	1	1	10	6	1	3	1	1	1
2	1970	30	2015	2015	2015	1	2	2	2	1	2	1	1	2	6	4	9	7	3	2		2		2	4	3	1	1	2	1	3	3	7	7	2	2	2	2	2	2	1	1	15	12	3	150	1	1	1
2	1940	60	2014	2015	2015	1	2	2	2	2	2	2	2	2	4	4	4	3	3	1	2.2	2		2	1	3	1	1	1	1	2	1	3	4	2	2	2	2	2	2	1	1	15	7	1	3	1	1	2
1	1940	70	2015	2015	2015	1	1	2	2	2	2	2	2	2	2	2	6	1	8	1	9.8	2		2	1	3	1	1	3	2	5	6	7	7	2	2	2	2	2	2	1	2					2	1	2
1	1940	60	2015	2015	2015	1	2	2	2	2	2	2	2	2	3	3	3	3	1	1	23	2		1	1	3	1	1	3	2	5	6	7	7	2	2	2	2	2	2	1	2			1	3	2	1	2
1	1950	60	2015	2015	2015	2	1	2	1	1	2	2	2	2	4	4	9	9	4	1	1.9	2		1	1	3	1	1	3	2	5	6	7	7	2	2	2	2	2	2	1	1	20	18			1	1	1
2	1920	80	2015	2015	2015	1	2	2	2	2	2	1	1	2	3	3	7	1	1	1	119	2		1	1	3	1	1	3	2	5	6	7	7	2	2	2	2	2	2	1	2			1	2	2	1	2
2	1940	60	2015	2015	2015	1	1	2	2	2	2	2	2	2	2	2	5	3	3	1	13.7	2		2	1	3	1	1	3	2	5	6	7	7	2	1	2	2	2	2	1	2					2	1	2
2	1970	30	2012	2015	2015	1	1	2	2	2	2	2	1	2	3	3	7	5	1	1	31	2		2	1	3	1	1	3	2	5	6	7	7	2	2	2	2	2	2	1	2					2	1	2
1	1950	60	2015	2016	2016	1	1	2	2	2	2	2	2	2	3	10	6		7	1	208	2		1	1	3	1	1	3	2	5	6	7	7	1	2	2	2	2	2	1	1	7.5	2.5	2	150	1	3	2
2	1980	30	2015	2016	2016	1	2	2	2	2	2	2	2	2	4	4	4	1	1	2		2		2	4	3	1	1	2	1	3	3	7	7	2	2	2	2	2	2	1	1	5	5	2	0	2	1	2
2	1960	40	2015	2016	2016	1	1	2	2	2	2	2	2	2	3	3	8	5	3	1	29.8	2		2	1	3	1	1	1	1	2	1	4	5	2	2	2	2	2	2	1	1	10	5			2	1	2
1	1960	50	2016	2016	2016	1	2	2	2	2	2	2	2	2	2	2	3	1	1	1	11.4	2		1	1	3	1		3	2	5	6	7	7	2	2	2	2	2	2	1	2			1	2	2	1	2
2	1990	20	2016	2016	2016	1	1	2	2	2	2	2	2	2	3	3	4	2	1	1	978	2		1	1	3	1	1	1	1	2	1	2	2	2	2	2	2	2	2	1	1	10	5			1	1	2
1	1940	60	2016	2016	2016	1	2	2	2	2	2	2	2	2	9	6	20	5	4	2		1	0.84	2	2	3	2	1	3	2	5	6	7	7	2	2	2	2	2	2	2	1	30	5	1	3	2	2	1
2	1950	50	2015	2016	2016	1	1	2	2	1	2	1	1	1	5	4	7	7	3	1	72.1	2		1	1	3	1	1	1	1	2	1	3	4	2	2	2	2	2	2	1	1	15	11			1	2	1
1	1960	50	2016	2016	2016	1	1	2	2	2	2	2	2	2	4	4	9	8	1	1	11.8	2		2	1	3	1	1	3	2	5	6	7	7	2	2	2	2	2	2	1	1	15	15	1	3	1	1	2
2	1960	40	2015	2016	2016	1	1	1	2	2	2	1	1	2	4	4	6	6	3	1	269	2		2	1	3	4	1	3	2	5	6	7	7	2	2	2	2	2	2	1	2			1	2	2	1	2
2	1940	70	2016	2016	2016	1	2	2	2	2	2	2	2	2	4	4	7	7	3	1	84.4	2		2	1	3	1	1	1	1	2	1	2	4	2	2	2	2	2	2	1	1	10	8			2	1	2
2	1960	50	2016	2016	2016	1	1	2	2	2	2	2	1	1	3	3	9	3	1	1	49	2		2	1	3	1	1	1	1	3	1	3	4	2	1	2	2	2	2	1	1	15	15	1	3	1	1	1
2	1930	80	2016	2016	2016	1	2	2	2	2	2	2	2	1	4	3	8	5	3	1	60	2		2	1	3	1	1	3	2	5	6	7	7	2	2	2	2	2	2	1	2			1	3	2	1	1
2	1920	80	2016	2016	2016	1	2	2	1	1	2	2	2	2	9	3	24	5	4	1	17.5	2		1	1	3	1	1	3	2	5	6	7	7	2	2	2	2	2	2	1	1	30	10	1	3	1	3	1
2	1960	40	2016	2016	2016	1	1	2	2	2	2	2	1	2	6	3	5	2	3	1	27.1	2		1	1	3	1	1	1	1	3	1	2	3	2	2	2	2	2	2	1	1	20	7.5			2	3	1
1	1940	70	2016	2016	2016	1	1	2	2	2	2	2	1	1	5	5	11	11	4	1	30.7	2		1	1	3	1	1	3	2	5	6	7	7	2	2	2	2	2	2	1	1	12	12	1	3	2	2	1
1	1960	50	2015	2016	2016	1	2	2	2	1	2	2	1	2	6	4	16	7	6	1	308	2		1	1	3	1	1	3	2	5	6	7	7	2	2	2	2	2	2	1	1	20	15	1	3	1	3	2
2	1970	40	2015	2016	2016	1	1	2	1	2	1	2	1	2	3	3	9	5	3	2		2		1	4	3	1	1	3	3	5	6	7	7	2	1	2	2	2	2	1	1	20	12.5			2	1	1
2	1930	80	2016	2016	2016	1	2	2	2	2	2	2	2	2	3	3	7	7	4	1	8.7	2		1	1	3	1	1	3	2	5	6	7	7	2	2	2	2	2	2	1	1	5	5	1	3	1	1	2
1	1940	60	2016	2017	2017	1	2	2	2	2	2	1	1	2	3	3	7	6	4	1	192.6	2		1	1	3	1	1	3	3	5	6	7	7	2	2	2	2	2	2	1	2			1	2.5	2	1	1
2	1950	60	2017	2017	2017	1	2	2	2	1	2	2	2	2	3	3	4	4	3	1	37	2		1	1	3	4	1	1	1	2	6	6	3	2	2	2	2	2	2	1	1	5	5			2	1	1
1	1960	50	2013	2017	2017	2	1	2	2	2	2	2	1	2	3	3	3	3	1	2		2		2	4	3	1	1	3	2	5	6	7	7	4	4	4	4	4	4	1	2			1	1.5	2	1	2
2	1930	70	2017	2017	2017	1	1	2	2	2	2	2	1	2	3	3	9	9	3	1	28	2		1	1	3	1	1	3	2	5	6	7	7	2	2	2	2	2	2	1	2					2	1	2
2	1940	70	2016	2016	2017	2	2	2	1	2	2	2	1	2	5	5	9	9	4	2		2		1	4	3	2	1	3	2	5	6	7	7	2	2	2	2	2	1	1	2			1	2.5	2	1	1
2	1990	10	2016	2017	2017	1	1	2	2	1	2	2	1	2	6	6	10	7	2	1	250	2		1	1	3	1	1	2	2	5	6	7	7	2	2	2	2	2	2	1	1	10	10			1	1	2
1	1980	30	2017	2017	2017	1	1	2	2	1	2	2	1	2	3	3	6	1	1	2		2		1	4	3	1	1	3	2	5	6	7	7	2	2	2	2	2	2	1	2					2	1	2
2	1970	30	2017	2017	2017	1	1	2	2	2	2	2	2	2	3	3	9	9	4	1	170	2		1	1	3	1		2	1	3	3	7	7	2	2	2	2	2	2	1	1	10	9	1	2	2	1	1
1	1960	50	2016	2017	2016	2	1	2	2	2	2	2	1	2	3	3	4	3	1	1	0.3	1	0.02	2	3	3	4	1	3	2	5	6	7	7	2	2	2	2	2	2	1	2					2	1	2
2	1940	60	2017	2017	2017	1	2	2	2	1	2	1	2	2	9	5	23	10	6	1	7.9	2		2	1	3	4	1	1	2	5	6	7	7	2	2	2	2	2	2	2	1	40	20	1	2	1	3	1
1	1950	60	2017	2017	2017	1	1	2	1	2	2	2	1	2	4	4	8	8	8	1	69	2		1	1	3	1	1	3	2	5	6	7	7	2	2	2	2	2	2	1	1	20	10	1	3	2	1	1
1	1950	60	2016	2017	2017	1	1	2	1	2	2	2	2	2	4	4	10	3	1	1	5.7	2		2	1	3	4	1	1	1	2	1	3	4	2	1	2	2	2	2	1	1	10	10	1	3	2	1	1
1	1940	70	2017	2017	2017	1	2	2	1	2	2	2	2	2	4	4	3	2	4	1	3.3	2		1	1	3	1	1	3	2	5	6	7	7	2	2	2	2	2	2	1	2					2	1	2
2	1980	30	2017	2017	2017	1	1	2	2	2	2	1	1	2	4	4	7	7	1	1	73	2		1	1	3	1	1	3	2	5	6	7	7	2	2	2	2	2	2	1	1	15	15	2	100	2	1	2
1	1980	20	2008	2017	2017	2	1	2	2	2	2	2	2	2	2	2	4	4	4	2		2		2	4	3	1	1	3	2	5	6	7	7	2	2	2	2	2	2	1	2			1	3	2	1	2
2	1970	40	2017	2017	2017	1	2	2	2	2	2	2	2	2	3	3	6	6	1	1	23	2		2	1	3	2	1	3	2	5	6	7	7	2	2	2	2	2	2	1	1	5	5	1		2	1	1
2	1970	40	2016	2017	2017	1	1	2	2	2	2	2	2	2	2	2	4	2	3	2		2		1	4	3	1	1	3	2	5	6	7	7	2	2	2	2	2	2	1	1	20	10			2	1	2
2	1930	80	2017	2017	2017	1	2	2	2	2	2	1	1	2	3	3	4	4	3	1	8.7	2		2	1	3	1	1	3	2	5	6	7	7	2	2	2	2	2	2	1	2					2	1	2
1	1940	70	2017	2017	2017	2	1	2	2	2	2	2	2	2	3	3	6	2	4	1	21	2		2	1	3	1	1	3	2	5	6	7	7	2	2	2	2	2	2	1	1	10	10	1	3	1	1	2
1	1950	50	2016	2016	2016	1	1	2	2	2	2	2	2	2	2	1	2	0	1	1	4.7	2		2	1	3	1	1	4	2	5	6	7	7	2	2	2	2	2	2	1	1	15	3.75			2	1	2
2	1980	30	2014	2015	2015	1	1	2	2	2	2	2	1	2	3	2	7	4	1	1	730	2		1	1	4	1	1	2	1	3	2	7	7	2	2	2	2	2	2	1	2					2	1	2
2	1980	30	2017	2018	2017	1	1	2	2	1	2	2	1	2	3	2		2	3	1	1.3	2		3	1	4	4	1	2	1	2	2	7	7	2	2	2	2	2	2	1	2					2	1	2
2	1960	40	2015	2016	2016	1	2	2	2	1	2	2	1	2	3	10	17	1	3	1	150	2		1	1	1	3	1	1	1	2	1	2	5	2	2	2	2	2	2	1	1	30	10	1		1	1	1
2	1930	80	2016	2016	2016	1	2	2	2	2	2	2	2	2	2	2	2	0	4	1	60	2		3	1	3	3	1	1	1	3	1	1	3	2	2	2	2	2	2	1	1	2.5	2.5			2	1	2
1	1950	60	2016	2017	2016	1	1	2	2	2	2	2	2	2	2	1	2	0	1	1	220	2		3	1	3	3	1	1	1	3	3	7	7	2	2	2	2	2	2	1	1	10	8	1		2	1	2
1	1960	50	2017	2017	2017	1	2	2	1	1	2	2	2	2	4	1	4	0	1	1	48	2		3	1	3	3	1	3	1	3	3	7	7	2	2	2	2	2	2	1	1	20	15			2	1	2
2	2000	10	2016	2017	2017	1	2	2	2	2	2	2	2	2	7	3	6	4	2	1	120	2		1	1	3	1	2	3	1	3	2	6	7	2	2	2	2	2	2	2	1	2	0	1	4	1	1	1
1	2010	1	2017	2017	2017	1	2	2	2	2	2	2	2	2	2	2	4	3	2	1	2.4	2		2	1	3	1		5	2	5	6	7	7	2	2	2	2	2	2	1	1	18	6			2	1	2
2	1970	40	2016	2016	2016	1	2	2	2	1	2	2	2	2	5	2			3	1	36	2		1	1	3	1	3	3	1	3	3	7	7	2	2	2	2	2	2	1	1	50	15	1	3	2	1	2
2	1940	70	2017	2017	2017	1	2	2	2	2	2	1	1	2	3	3	4	4	5	1	7.5	2		3	1	3	1	3	3	1	3	5	7	7	2	2	2	2	2	2	1	2					2	1	2
1	1930	70	2017	2017	2017	2	2	2	1	1	2	2	2	2	4	2	5	2	1	1	26	2		1	1	3	1	1	3	2	5	6	7	7	2	2	2	2	2	2	1	1	50	20	4	50	2	1	1
2	1990	20	2016	2016	2016	1	1	2	2	2	2	1	1	2	3	3			1	2		2		1	4	1	1		3	1	3	4	1	7	4	4	4	4	4	4	1	1	50	10	1		2	1	1
2	1950	50	2016	2017	2017	1	1	2	2	2	2	1	2	2	3	3			1	2		2		1	4	1	1		3	1	3	3	7	7	2	2	2	2	2	2	1	1	40	10			2	1	2
2	1970	40	2016	2016	2016	1	1	2	2	1	2	2	1	2	6	4	13	3	3	1	32	2		1	1	1	1		3	1	3	3	7	7	2	2	2	2	2	2	1	1	20	10	1	3	2	1	2
2	1960	50	2015	2015	2015	1	1	1	1	1	1	1	1	2	6	4	15	2	1	2		2		1	4	1	1		3	2	5	6	7	7	1	2	2	2	2	2	1	1	50	20			2	3	1
2	1940	70	2016	2017	2017	2	1	2	2	2	2	2	2	2	3	3	14		3	1	3.3	2		1	1	3	1		3	1	3	3	7	7	2	2	2	2	2	2	1	1	50	10	1	3	2	1	2
2	1960	50	2016	2017	2017	1	2	2	2	2	2	2	2	2	1	1	1	1	1	1	0.6	2		3	1	3	3	1	3	2	5	6	7	7	2	1	2	2	2	2	1	2					2	1	2
1	1940	60	2015	2015	2015	1	1	2	2	2	2	2	2	2	4	1	6	0	7	1	79.2	2		3	1	3	3	1	1	1	2	1	4	4	2	2	2	2	2	2	1	1	5	5			2	1	1
2	1960	40	2016	2017	2017	2	1	2	2	2	2	2	2	2	3	1		0	3	1	46.8	2		3	1	3	3	1		1	5	1	2	3	2	2	2	2	2	2	2	1	5	5	1		2	1	2
1	1940	70	2015	2015	2015	2	1	2	2	2	2	2	2	2	2	2	3	3	4	1	10.1	2		2	1	3	3	1	3	2	5	6	7	7	2	2	2	2	2	2	2	1	5		1		2	1	2
1	1930	80	2015	2015	2015	1	1	2	2	2	2	2	2	2	2	1	6	0	4	1	0.5	2		2	1	2	3	1	3	2	5	6	7	7	2	2	2	2	4	2	2	2					1	1	2
2	1930	80	2016	2017	2017	1	2	2	2	2	2	2	2	2	2	1	2	0	4	1	19.8	2		3	1	3	3	1	3	2	5	6	7	7	2	2	2	2	2	2	1	1	5	5	1		2	1	2
1	1930	70	2017	2017	2017	1	2	2	2	2	2	1	1	2	9	5	18	9	5	1	80.1	2		3	1	3	1	1	1	1	2	1	2	4	2	2	2	2	2	2	2	1	30	30	1		1	1	1
1	1940	60	2017	2017	2017	1	2	2	2	2	2	2	2	2	4	4	13	4	4	1	45	2		1	1	4	1	1	3	3	5	6	7	7	2	2	2	2	2	2	1	1	10	9	1	0.5	2	1	2
1	1970	40	2015	2015	2015	2	1	2	2	2	2	2	2	2	2	1	4	0	1	1	1.6	2		2	1	3	2	1	3	2	5	6	7	7	2	2	2	2	2	2	1	2					2	1	2
1	1960	50	2015	2015	2015	1	2	2	2	2	2	2	2	2	2	1	5	0	8	1	53	2		3	1	3	1	1	4	2	5	1	7	4	2	2	2	2	2	2	1	2					2	1	2
1	1940	70	2015	2015	2015	1	1	2	2	2	2	2	2	2	10	10			1	1	13	2		3	1	3	1	1	3	2	5	6	7	7	2	2	2	2	2	2	1	1	10	0			2	1	2
1	1950	50	2016	2016	2016	1	2	2	2	2	2	2	2	2	10	10			1	2		2		3	4	3	1	1	3	2	5	6	7	7	2	2	2	2	2	2	1	1	10	0			2	1	2
1	1960	50	2017	2017	2017	1	1	2	2	2	2	2	2	2	2	2	3		1	1	12	2		3	1	4	1		3	2	5	6	7	7	4	4	4	4	4	4	1	1	15	0	1		2	1	2
1	1940	70	2017	2017	2017	2	1	2	2	2	2	2	2	2	2	2	6	4	1	1	8.8	2		3	1	3	1	1	3	2	5	6	7	7	2	2	2	2	2	2	1	1	20	5			2	1	2
2	1940	70	2016	2017	2017	1	2	1	2	2	2	2	1	2	3	3	4		3	1	480	2		3	1	4	1		1	1	5	1	1	4	2	2	2	2	2	2	1	1	60	10	1		2	1	2
2	2010	1	2015	2015	2015	1	1	2	2	2	2	2	2	2	3	2	6	0	2	1	9.1	2		1	1	3	1		4	2	5	6	7	7	2	2	2	2	2	2	1	1	15	10	1	1	2	1	2
2	2000	10	2015	2016	2015	1	2	2	2	2	2	1	1	2	5	1		0	2	1	230	2		1	1	3	1		5	1	3	5	6	7	2	2	2	2	2	2	1	1			1		2	1	2
2	2010	1	2016	2017	2017	1	1	2	2	2	2	2	2	2	3	1	7	0	7	1	0.4	2		1	1	3	1	1	3	2	5	6	7	7	4	4	4	4	4	4	1	1	7.5	5.125			2	1	2
2	1930	80	2016	2017	2017	1	1	2	2	2	2	2	2	2	2	2	6		3	1	6	2		2	1	3	1		5	3	5	6	7	7	2	2	2	2	2	2	2	1					2	1	2
2	2000	1	2016	2017	2016	1	1	2	2	2	2	2	2	2	2	1	6	0	2	1	0.9	2		1	1	3	1	1	3	2	5	6	7	7	2	2	2	2	2	2	1	2					2	1	2
1	2010	1	2015	2017	2015	1	1	2	2	1	2	2	2	2	4	1	7	0	2	1	0.3	2		2	1	3	1		4	3	5	6	7	7	2	2	2	2	2	2	1	1	15	10			2	1	2
2	1940	60	2016	2016	2016	1	1	2	2	2	2	2	2	2	2	1	1	0	3	1	9.6	2		3	1	3	3	1	3	2	5	6	7	7	2	2	2	2	2	2	1	2	60	60			2	1	2
2	1980	20	2014		2015	1	1	2	2	2	2	2	2	2	2	2	4	2	1	2		1	20.4	1	2	4	4	1	3	2	5	6	7	7	2	2	2	2	2	2	1	1	20	15	1	3	2	1	2
1	1970	40	2017	2017	2017	1	2	2	1	1	2	2	2	2	6	4	9	4	1	1	53	2		1	1	3	1	1	3	2	5	6	7	7	2	2	2	2	2	2	1	1	60	33	1	3	2	1	1
1	1940	60	2015	2017	2017	2	1	2	2	2	2	2	2	2	6	4	6	3	1	1	6.3	2		1	1	3	1	1	3	2	5	6	7	7	2	2	2	2	2	2	1	1	30	17	1	3	2	1	2
1	1950	60	2016	2016	2016	1	1	2	2	2	2	2	2	2	4	3	7	3	1	1	57	2		1	1	3	3	1	1	1	2	1	2	5	2	2	2	2	2	2	1	1	10	7	1	3	2	1	2
2	1960	50	2015		2016	1	1	2	2	2	2	2	2	2	2	1	2	0	3	1	12	2		2	1	3	2	1	1	1	3	1	2	2	2	2	2	2	2	2	2	2					2	1	2
2	1930	80	2016	2016	2016	1	2	2	2	2	2	2	2	2	2	2	3	1	4	1	51	2		3	1	3	3	1	3	2	5	6	7	7	2	2	2	2	2	2	1	2					2	1	2
2	1980	20	2013	2015	2015	2	1	2	1	1	2	2	1	2	6	2	8	2	1	2		1	30	1	2	3	1	1	3	2	5	6	7	7	2	2	2	2	2	2	1	1	30	7	2	225	1	1	1
1	1960	40	2016	2016	2016	1	2	2	2	1	2	2	2	2	4	3	5	2	1	1	28	2		1	1	3	3	1	1	1	3	1	2	4	2	1	2	2	2	2	1	2					2	1	2
1	1960	40	2015	2017	2017	1	1	2	2	2	2	2	2	2	2	2	4	2	1	1	37	2		1	1	3	3	1	3	2	5	6	7	7	2	2	2	2	2	2	1	1	5	5			2	1	2
1	1990	10	2016	2016	2016	1	1	2	2	2	2	2	2	2	2	2	5	0	2	1	0.4	2		1	1	3	3	1	3	2	5	6	7	7	2	2	2	2	2	2	1	1	15	7			2	1	2
1	1950	50	2017	2017	2017	1	2	2	2	2	2	2	2	2	2	2	4	3	7	1	7	2		1	1	3	3	1	3	2	5	6	7	7	2	2	2	2	2	2	1	1	10	10	1	3	2	1	2
1	1930	80	2015	2015	2015	1	1	2	2	2	2	2	2	2	2	2	4	2	4	1	21	2		3	1	3	3	1	3	2	5	6	7	7	2	2	2	2	2	2	1	2					2	1	2
1	1940	60	2014	2015	2015	1	1	2	1	1	1	2	1	1	9	10			7	1	21	2		3	1	3	3	1	1	1	3	3	7	7	2	2	2	2	2	2	2	2					2	1	2
1	1970	40	2015	2015	2015	1	1	2	1	1	1	2	2	2	6	4	10	2	1	1	10	2		1	1	3	2		5	1	5	5	6	6	2	2	2	2	2	2	1	1	60	9	1	3	1	3	2
1	1950	50	2016	2017	2016	1	1	2	2	2	2	2	2	2	2	2		2	4	1	32	2		1	1	3	3	1	1	1	2	1	1	2	2	2	2	2	2	2	1	2					2	1	2
1	1940	60	2016	2017	2017	1	2	2	2	2	2	2	2	2	2	3	3	1	1	1	32	2		1	1	3	1	1	3	2	5	6	7	7	2	2	2	2	2	2	1	1	15	12.5	2	150	2	1	1
1	1970	40	2017	2017	2017	1	1	2	2	2	2	2	2	2	2	2	1	0	1	1	114.2	2		2	1	3	3		3	2	5	6	7	7	2	2	2	2	2	2	1	2					2	1	2
2	1970	40	2017	2017	2017	2	2	1	1	1	1	2	2	2	4	3	6	0	1	1	59	2		1	1	3	1	1	1	1	2	1	1	2	2	2	2	2	2	2	1	1	10	20			2	1	1
2	1960	40	2016	2016	2016	1	1	2	2	2	2	2	2	2	3	2	6	0	3	1	130	2		1	1	3	1	3	1	1	3	1	2	4	1	2	2	2	2	2	1	1	20	5			2	1	1
1	2000	10	2017	2017	2017	1	1	2	2	2	2	2	2	2	3	2	6	1	2	1	2.8	2		1	1	2	1	1	3	2	5	6	7	7	2	2	2	2	2	2	2	1	30	20			2	1	1
2	1940	70	2017	2017	2017	1	2	2	1	2	2	2	1	2	3	3	6	1	3	1	6	2		1	1	3	1		3	2	5	6	7	7	2	2	2	2	2	2	1	2			1	2	2	1	1
1	1960	50	2017	2017	2017	1	1	2	2	2	2	1	1	2	3	3	7	1	1	1	7	2		1	1	3	1		3	2	5	6	7	7	2	2	2	2	2	2	1	1	20	15			2	1	2
2	1930	80	2017	2017	2017	1	1	1	1	2	2	1	1	2	3	3	8	2	3	1	6.6	2		1	1	3	1		3	2	5	6	7	7	2	2	2	2	2	2	1	1	15	7.5	2	50	2	1	2
1	1990	20	2017	2017	2017	1	1	1	1	2	2	1	2	2	3	3	6	2	1	2		2		1	4	3	1		3	2	5	6	7	7	2	2	2	2	2	2	1	1	30	15			2	1	2
1	1930	80	2017	2017	2017	1	1	2	2	2	2	1	2	2	3	3	6	2	4	1	2.6	2		1	1	2	1		3	2	5	6	7	7	2	2	2	2	2	2	1	1	15	14	2	120	1	1	1
2	1930	80	2017	2017	2017	1	2	1	1	1	1	1	1	2	6	3	10	2	3	1	75	2		1	1	2	1		3	2	5	6	7	7	2	2	2	2	2	2	2	2			2	80	2	1	1
2	1970	40	2017	2017	2017	1	1	2	2	2	2	2	2	2	2	2	4	0	3	2		2		1	4	2	1		3	2	5	6	7	7	2	2	2	2	2	2	1	1	20	13	1	2	2	1	2
1	1990	20	2016	2017	2017	1	1	2	2	2	2	2	2	2	3	1	6	0	1	1	1.2	2		1	1	2	1	2	2	1	3	2	1	6	2	2	1	2	2	2	1	1	20	5			2	1	1
2	1930	80	2016	2017	2017	1	1	1	1	1	1	1	1	2	5	3	10	4	4	1	70	2		1	1	2	1		3	2	5	6	7	7	4	4	4	4	4	4	1	1	30	10	1	1	1	1	1
2	1980	30	2017	2017	2017	1	1	2	2	2	2	2	2	2	2	2	4	2	3	1	400	2		2	1	2	1		3	2	5	6	7	7	2	2	2	2	2	2	1	1	5	5			2	1	2
1	1960	40	2013	2016	2016	2	1	2	2	2	2	2	2	2	3	3	6	1	1	2		2		1	4	2	1		3	2	5	6	7	7	2	2	2	2	2	2	1	2					2	1	2
2	1960	50	2015	2015	2015	1	2	2	2	2	2	2	2	2	2	2	1	1	1	1	2400	2		3	1	3	3	1	2	2	5	6	7	7	2	2	2	2	2	2	2	2					2	1	2
1	1960	50	2015	2015	2015	1	1	2	2	2	2	2	2	2	3	2	6	4	1	1	8.5	2		3	1	3	3	1	3	2	5	6	7	7	2	2	2	2	2	2	1	1	20	12.5			1	1	2
2	1980	30	2014	2015	2015	2	1	2	2	2	2	2	2	2	2	2	4	1	1	1	120	2		1	1	3	3	1	2	1	3	2	7	7	4	4	4	4	4	4	1	2					2	1	2
2	1940	70	2015	2015	2015	1	2	2	2	2	2	2	2	2	6	3	16	1	3	1	57	2		3	1	3	1	1	1	1	3	1	1	4	2	2	2	2	2	2	1	1	15	5	1	3	2	1	1
2	1980	20	2015	2015	2015	1	2	2	2	2	2	2	2	2	4	2	4	0	1	1	18	2		1	1	3	1	1	2	1	3	2	7	7	2	1	2	2	2	2	1	1	17.5	7.5	1	3	1	1	2
1	1970	40	2014	2015	2015	1	1	2	2	2	2	2	1	2	6	5	12	9	1	1	25	2		2	1	3	1	1	1	1	2	1	1	2	3	2	2	2	2	2	1	1		17.5	3	3	1	2	1
1	1950	60	2015	2015	2015	2	2	2	2	1	2	1	2	2	4	3	3	0	1	1	50	2		1	1	3	1	1	3	2	5	6	7	7	2	2	2	2	2	2	1	1	10	7.5			2	1	2
1	1970	40	2016	2016	2016	2	1	2	2	2	2	2	2	2	6	4	11	8	1	1	110	2		2	1	3	3	1	1	1	2	1	4		2	2	2	2	2	2	1	1	30	30			1	1	1
2	1960	40	2015	2016	2016	1	2	2	2	2	2	2	2	2	9	10	14	1	3	1	150	2		1	1	3	3	1	1	1	2	1	2	5	2	2	2	2	2	2	1	1	17.5	12.5	1		1	1	1
2	1930	80	2016	2016	2016	1	2	2	2	2	2	2	2	2	3	2	4	2	4	1	60	2		3	1	3	3	1	1	1	3	1	1	3	2	1	2	2	2	2	1	1	7.5	5			2	1	2
2	1950	50	2016	2016	2016	1	2	2	2	2	2	2	2	2	3	3	4	2	1	1	37	2		1	1	3	3	1	3	2	5	6	7	7	2	2	2	2	2	2	1	1	10	7.5			1	1	2
2	1980	20	2016	2017	2016	2	1	2	2	2	2	2	2	2	2	2	2	0	1	1	1.1	2		1	1	3	1	1	3	2	5	6	7	7	2	2	2	2	2	2	1	2					1	1	2
2	1950	50	2015	2015	2015	2	1	2	2	2	2	2	2	2	2	1	1	0	3	1	0.7	2		3	1	3	3	1	3	2	5	6	7	7	2	2	2	2	2	2	2	2					2	1	2
2	1940	70	2015	2015	2015	1	1	2	2	2	2	2	2	2	2	2	3	0	3	1	18	2		2	1	3	3	1	1	1	2	1	1	4	2	2	2	2	2	2	1	2					2	1	2
2	1940	60	2015	2015	2015	1	2	2	2	2	2	2	2	2	2	1	3	0	3	1	18	2		2	1	3	3	1	3	2	5	6	7	7	2	2	2	2	2	2	1	2					2	1	2
2	1970	40	2016		2017	1	2	2	2	2	2	2	1	2	3	3			3	1	4.6	2		2	1	3	4	1	2	1	3	2	7	7	2	2	2	2	2	2	1	1	20	10	1	3	2	1	2
1	1940	60	2015	2015	2015	1	1	2	2	2	2	2	2	2	2	2	3	1	4	1	0.7	2		2	1	3	3	1	3	2	5	6	7	7	2	2	2	2	2	2	1	2					2	1	2
1	1980	30	2015	2015	2015	1	1	2	2	2	2	2	2	2	2	10	5	0	1	1	40	2		1	1	3	3	1	1	1	2	1	1	4	2	2	2	2	2	2	2	2					2	1	2
2	1970	40	2015	2015	2015	2	1	2	2	1	2	2	2	2	3	2			1	1	120	2		3	1	3	3	1	2	1	3	2	7	7	2	2	2	2	2	2	1	2					2	1	2
2	1970	40	2016	2016	2015	1	2	2	2	2	2	2	1	2	4	1		0	4	2		2		2	4	2	1		5	2	5	6	7	7	2	2	2	2	2	2	1	1	30	0		0	1	1	1
2	1970	40	2015		2015	2	2	1	1	1	1	1	1	2	4	2	4	0	3	2		1	34.5	1	2	3	1		3	2	5	6	7	7	4	4	4	4	4	4	1	1	25	10	1	3	1	1	2
2	1940	60	2011	2016	2016	2	2	2	2	2	2	2	1	2	3	3	1	0	3	1	1000	2		1	1	3	3	1	3	2	5	6	7	7	2	2	2	2	2	2	1	1	5	5			2	1	2
1	1980	30	2016	2016	2016	1	1	1	1	1	1	1	1	1	9	2	21	1	1	1	420	2		1	1	3	3	1	1	1	2	1	4	4	2	2	2	2	2	2	1	1	30	15			1	3	1
1	1940	60	2017	2017	2017	1	2	2	2	2	2	2	2	2	5	2	10	4	4	1	18	2		1	1	3	3	1	3	2	5	6	7	7	2	2	2	2	2	2	1	1	10	9	1	3	2	1	1
2	1990	20	2016	2016	2016	2	1	2	2	2	2	2	2	2	2	2	3	3	1	1	2.4	2		2	1	3	1	1	2	1	3	2	7	7	2	2	1	2	2	2	1	1	20	20			2	1	2
1	1940	60	2016	2016	2017	2	1	2	2	2	2	2	2	2	2	2	3	0	4	1	1.5	2		3	1	3	3	1	3	2	5	6	7	7	2	2	2	2	2	2	1	2					2	1	2
2	1930	70	2016	2016	2016	1	2	2	2	2	2	2	2	2	2	2	1	0	4	1	54	2		1	1	3	3	1	3	2	5	6	7	7	2	1	2	2	2	2	1	1	5	4			2	1	2
2	1940	70	2015	2017	2017	2	1	2	2	2	2	2	2	2	2	2	3	0	4	1	10	2		3	1	3		1	3	2	5	6	7	7	2	2	2	2	2	2	1	1	20	5			2	1	2
2	1940	70	2015	2016	2016	1	2	2	2	1	2	2	2	2	6	2	2		3	1	25	2		3	1	3	4	1	1	1	3	3	7	7	2	2	2	2	2	2	2	1	12.5	5			1	1	1
2	1940	70	2017	2017	2017	1	1	2	1	1	1	2	1	1	6	4	17	10	4	1	44	2		1	1	3	3	1	3	2	5	6	7	7	1	1	2	2	2	2	1	1	15	10	1	2	1	1	1
2	1970	40	2016	2017	2016	1	1	2	1	1	1	2	1	2	4	3	10	1	1	1	350	2		3	1	3	3		1	1	3	1	7	3	2	2	2	2	2	2	1	1	5	5			2	1	2
2	1970	30	2016	2017	2017	1	2	2	2	2	2	1	2	2	6	4	18	3	1	2		1	47	3	2	3	1		3	3	5	6	7	7	2	2	2	2	2	2	1	1	20	15	1	3	1	2	1
2	1950	60	2016	2016	2016	1	2	2	2	2	2	2	2	2	2	2	3	2	3	1	3.4	2		3	1	3	3	1	3	2	5	5	7	7	2	2	2	2	2	2	1	2					2	1	2
2	1940	70	2015	2015	2015	1	1	1	1	1	2	2	2	2	4	2	5	3	6	1	40.8	2		3	1	3	3	1	1	1	2	1	3	4	2	2	2	2	2	2	1	1	10	5			2	1	2
2	1940	60	2015	2015	2015	2	2	2	2	2	2	2	2	2	1	1	0		7	1	11.8	2		3	1	3	3	1	1	1	2	1	2	3	2	2	2	2	2	2	2	2					2	1	2
1	1930	70	2015	2015	2015	1	1	2	2	2	2	2	2	2	2	2	6	1	4	1	14.6	2		3	1	3	3	1	3	2	5	6	7	7	2	2	2	2	2	2	1	1	10	5			2	1	2
1	1950	50	2016	2016	2016	1	2	2	2	2	2	2	2	2	2	2	3	1	1	1	6.9	2		3	1	3	3	1	3	2	5	6	7	7	2	2	2	2	2	2	1	1	10	7.5	1	3	1	1	2
1	1960	50	2017	2017	2017	2	2	2	2	2	2	2	2	2	1	1	2		7	1	1.4	2		3	1	3	3	1	1	1	2	1	1	2	2	2	2	2	2	2	2	2					2	1	2
2	1940	70	2017	2017	2017	2	2	2	2	2	2	2	2	2	1	1	0		4	1	1.9	2		3	1	3	3	1	1	1	2	1	2	2	2	2	2	2	2	2	2	2					2	1	2
2	1970	30	2014	2016	2016	1	2	2	2	2	2	2	1	2	3	3	3	2	3	1	1590	2		3	1	3	3	1	2	1	2	3	7	7	2	2	2	2	2	2	1	1	10				2	1	2
2	1940	60	2015	2015	2015	1	2	2	2	2	2	2	2	2	2	1		0	3	1	4.4	2		3	1	3	3	1	3	2	5	6	7	7	1	1	2	2	2	2	1	2			1	0	2	1	2
2	1970	40	2017	2017	2017	2	1	2	2	2	2	2	2	2	3	2	6	4	1	2		2		3	4	3	1	1	3	2	5	6	7	7	2	2	1	2	2	2	1	1	10	5	1	3	2	1	2
2	1980	20	2015	2015	2015	1	2	2	1	1	2	2	2	2	5	1	5	0	1	1	42	2		1	1	3	1	1	1	1	2	1	1	2	2	2	2	2	2	2	1	2			1	1	2	4	2
2	1930	70	2015	2015	2015	1	1	2	2	2	2	2	2	2	2	1	3	0	3	1	41	2		1	1	4	1	1	1	1	2	1	1	4	2	2	2	2	2	2	1	1	5	0	1	2.5	2	1	2
1	1960	50	2016	2016	2016	2	1	2	2	2	2	2	2	2	2	1	3	0	1	1	17	2		2	1	4	2	1	1	1	2	1	2	5	2	2	2	2	2	2	2	1	20	1	1	3	2	1	2
2	1980	30	2016	2016	2016	1	2	2	2	2	2	2	2	2	6	1	10	0	1	1	1000	2		1	1	3	3	1	2	1	2	2	7	7	2	2	2	2	2	2	1	1	50	20	1	3	2	1	2
2	1940	70	2016	2016	2016	1	1	1	1	2	1	1	1	2	6	1	8	0	3	1	0.9	2		1	1	3	1	1	1	1	2	1	2	1	2	2	2	2	2	2	1	1	45	4			2	1	2
1	1990	20	2017	2017	2017	1	2	2	2	2	1	2	2	2	6	1	11	0	1	1	400	2		1	1	3	1	1	1	1	2	1	2	4	2	2	2	2	2	2	1	1	15	4	1	0.5	2	4	1
2	1940	60	2017	2017	2017	1	2	2	2	2	2	2	1	2	5	4	9	3	8	1	42	2		1	1	3	1	1	1	1	2	1	1	6	2	2	2	2	2	2	2	1	15	5			2	1	2
2	1950	60	2017	2017	2017	1	2	2	2	2	2	2	1	2	3	2	3	1	3	2		2		1	4	3	1	1	1	1	2	1	2	3	2	2	2	2	2	2	2	1	5	2.5			1	1	2
1	1940	70	2014	2015	2015	1	2	2	2	2	2	2	2	2	2	2	2	1	3	2		2		2	4	3	1	1	3	2	5	5	6	6	2	2	2	2	2	2	1	2					2	1	2
1	1960	50	2015	2015	2015	1	2	2	1	2	2	2	1	2	4	1	5	0	8	1	101	2		1	1	3	1	1	3	2	5	5	6	6	2	2	2	2	2	2	1	1	10	4	1		1	1	1
2	1940	70	2015	2016	2016	1	2	2	2	2	2	2	2	2	2	1	2	0	6	1	24	2		2	1	3	3	1	3	2	5	5	6	6	2	2	2	2	2	2	1	1	20	18	1		2	1	2
1	1940	60	2017	2017	2017	1	2	2	2	2	2	2	2	2	4	3	13	7	4	1	45	2		1	1	3	1	1	3	2	5	6	7	7	2	2	2	2	2	2	1	1	10	8	1	0.5	2	1	2
2	1940	60	2014	2016	2016	1	2	2	2	2	2	2	2	2	3	3	3	2	3	1	18	2		2	1	3	3	1	3	2	5	6	7	7	2	2	2	2	2	2	1	1	5	5	1	0	2	1	2
2	1950	50	2014	2015	2015	2	1	2	2	2	2	2	2	2	5	5	11	11	4	1	3	2		2	1	3	3	1	3	1	3	3	7	7	2	2	2	2	2	2	1	1	8	8	3	3	1	1	1
1	1940	60	2017	2017	2017	2	1	2	2	2	2	2	2	2	2	2	3	2	4	1	33	2		1	1	3	3	1	3	2	5	6	7	7	2	2	2	2	2	2	1	1	5	5			1	1	2
2	1930	80	2016	2016	2016	1	2	2	2	2	2	2	2	2	3	3	5	4	4	1	3.1	2		3	1	3	3	1	3	2	5	6	7	7	2	2	2	2	2	2	1	1	5	5	1	3	1	1	2
1	1950	50	2014	2015	2015	2	2	1	2	2	2	2	2	2	8	2	13	1	4	2		2		1	4	3	1	1	3	2	5	6	7	7	2	2	2	2	2	2	1	1	5	5			1	2	2
1	1960	50	2013	2015	2016	2	2	2	1	2	2	2	2	2	4	2	4	2	1	1	38	2		1	1	3	2	1	3	2	5	6	7	7	2	2	2	2	2	2	1	1	5	5	3	150	1	1	1
2	1940	70	2016	2016	2016	1	2	2	2	2	2	2	2	2	3	2	5	0	4	1	68.8	2		3	1	3	3	1	3	2	5	6	7	7	2	2	2	2	2	2	1	1	5	5			2	1	2
1	1950	50	2015	2016	2016	2	1	2	2	2	2	2	2	2	2	2	4	4	1	1	15	2		1	1	3	3		3	2	5	6	7	7	4	4	4	4	4	4	1	2					2	1	2
1	1950	50	2013	2016	2016	2	1	2	2	2	2	2	2	2	2	2	5	2	4	1	10.6	2		1	1	3	1	3	1	1	3	1	2	4	2	2	2	2	2	2	1	1	5	5			1	1	2
1	1940	60	2015	2016	2016	1	2	2	2	2	2	2	2	2	2	2	6	2	1	1	5	2		3	1	3	3	1	3	2	5	6	7	7	2	2	2	2	2	2	1	1	5	5	1	2	1	1	2
2	1940	60	2014	2016	2016	2	2	2	1	2	2	2	2	2	4	3	8	0	3	1	29.2	2		1	1	3	3	3	3	2	5	6	7	7	2	2	2	2	2	2	1	1	10	10	1	3	2	1	1
2	1950	60	2015	2016	2015	1	2	2	2	2	2	2	2	2	2	1	4	0	1	1	29.1	2		1	1	3	1	1	3	2	5	6	7	7	2	2	2	2	2	2	1	1	20	11	1	3	1	1	2
2	1940	60	2014	2016	2016	2	1	2	2	2	2	2	2	2	3	3	5	2	3	1	17	2		1	1	3	4	1	3	2	5	6	7	7	2	2	2	2	2	2	1	1	5		1	2.5	2	1	2
1	1950	60	2016	2016	2016	2	2	2	1	2	2	2	2	2	5	4	6	1	8	2		2		1	4	3	1	1	3	2	5	6	7	7	2	2	1	2	2	2	1	1	5	5	1	3	2	1	2
2	1980	30	2016	2016	2016	2	2	2	2	2	2	2	1	2	3	3	8	3	1	2		2		2	4	3	1	1	3	2	5	6	7	7	2	2	2	2	2	2	1	1	10	8	2	200	2	1	2
1	1980	30	2017	2017	2017	2	1	2	2	2	2	2	2	2	9	1		0	1	1	49	2		1	1	3	1	1	1	1	2	1	2	4	2	2	2	2	2	2	1	1	10	10			1	1	2
1	1950	50	2016	2017	2017	1	2	2	2	2	2	2	2	2	2	2	2	0	1	1	38	2		2	1	3	1	1		2	5	6	7	7	2	2	2	2	2	2	1	1	15	8			2	1	2
2	1990	10	2014	2017	2015	1	1	2	2	2	2	2	2	2	3	2		2	2	2		2		2	4	3	1		5	3	5	6	7	7	2	2	2	2	2	2	1	2					1	1	2
1	1990	10	2015	2017	2017	2	1	2	2	2	2	2	2	2	2	2			2	2		2		2	4	3	1		5	2	5	6	7	7	2	2	2	2	2	2	1	2					2	1	2
2	1980	30	2012	2017	2015	1	2	2	2	2	2	2	2	2	2	2	5	2	3	1	0.4	2		3	1	3	4	1	3	2	5	6	7	7	2	2	2	1	2	2	1	1		6	1	2.5	2	1	2
1	1930	70	2017	2017	2017	1	1	2	2	2	2	2	2	2	2	2	2	1	4	1	30	2		1	1	3	1	1	3	2	5	6	7	7	2	2	2	2	2	2	1	2					2	1	2
2	1950	50	2017	2017	2017	1	1	2	2	2	2	2	2	2	3	3	9	6	4	2		1	51	2	2	3	1	1	3	2	5	6	7	7	2	2	2	2	2	2	1	1	10	10	1	3	2	1	2
2	1980	30	2016	2017	2017	2	1	2	2	2	2	2	2	2	4	2	12	4	1	1	3.7	2		1	1	3	1	1	4	2	5	6	7	7	2	2	1	2	2	2	1	1	15	5	1	3	1	1	2
1	1960	50	2015	2017	2015	1	2	2	2	2	2	2	2	2	2	2		2	1	2		2		2	4	3	1	1	3	2	5	6	7	7	2	2	2	2	2	2	1	2					1	1	2
1	1940	70	2017	2017	2017	1	2	2	2	2	2	2	2	2	2	2	3	0	1	1	270	2		1	1	3	1	1	1	1	3	1	1	1	2	3	2	2	2	2	1	2					2	1	2
1	1930	70	2017	2017	2017	2	2	2	2	2	2	1	2	2	9	10			5	2		1	74	1	2	3	1		3	2	5	6	7	7	2	2	2	4	2	2	1	1	5	5	1	2	2	2	2
2	1950	60	2016	2017	2017	1	2	2	2	2	2	2	2	2	2	2	2	2	3	1	5.1	2		2	1	3	1	1	1	1	3	1	2	4	2	2	2	2	2	2	1	2			1	3	2	1	2
[truncated: 6 more columns]
